# Supplementary material for: Quantitative cross-linking/mass spectrometry using isotope-labelled cross-linkers
Source: J Proteomics. 2013 Aug 2;88:120–8. doi: 10.1016/j.jprot.2013.03.005 (PMC3714596; doi:10.1016/j.jprot.2013.03.005)
Supplement: Supplementary file 1 — Supplementary material [file mmc1.xls]

## Sheet: Sheet 1
run_name	scan_number	precursor_mz	precursor_charge	Crosslinker	match_score	Rank	delta_Score	error	peptide1	display_protein1	pep1_link_pos	pep1_linkage site	peptide2	display_protein2	pep2_link_pos	pep2_linkage site	LIntensity	HIntensity	H/L		Cα-Cα distance in PDB|1AO6
120114_19_Orbi2_ZC_QC_220_HSAd0-d4-1to1-2_Din.raw	3644	629.066	4	BS3-d0	12.4572	1	12.4572	-0.146481	FKDLGEENFK	sp|P02768|ALBU_HUMAN Serum albumin OS=Homo sapiens GN=ALB PE=1 SV=2	1	36	DAHKSEVAHR	sp|P02768|ALBU_HUMAN Serum albumin OS=Homo sapiens GN=ALB PE=1 SV=2	3	28	1.98127e+006	2.3473e+006	0.869791	28;36	N/A
120114_19_Orbi2_ZC_QC_220_HSAd0-d4-1to1-2_Din.raw	6988	1005.13	3	BS3-d0	12.1778	1	12.1778	-0.0594161	VHTECcmCcmHGDLLECcmADDR	sp|P02768|ALBU_HUMAN Serum albumin OS=Homo sapiens GN=ALB PE=1 SV=2	2	267	LVTDLTK	sp|P02768|ALBU_HUMAN Serum albumin OS=Homo sapiens GN=ALB PE=1 SV=2	5	263	2.71524e+006	2.15463e+006	0.915453	263;267	6.1
120114_18_Orbi2_ZC_QC_220_HSAd0-d4-1to1-1_Din.raw	4396	516.261	4	BS3-d0	12.0098	1	12.0098	-0.128661	FKDLGEENFK	sp|P02768|ALBU_HUMAN Serum albumin OS=Homo sapiens GN=ALB PE=1 SV=2	1	36	SEVAHR	sp|P02768|ALBU_HUMAN Serum albumin OS=Homo sapiens GN=ALB PE=1 SV=2	0	29	539912	355266	0.682717	29;36	15.2
120114_18_Orbi2_ZC_QC_220_HSAd0-d4-1to1-1_Din.raw	7846	818.453	3	BS3-d0	11.7162	1	11.7162	0.0163115	LAKTYETTLEK	sp|P02768|ALBU_HUMAN Serum albumin OS=Homo sapiens GN=ALB PE=1 SV=2	2	375	AFKAWAVAR	sp|P02768|ALBU_HUMAN Serum albumin OS=Homo sapiens GN=ALB PE=1 SV=2	2	236	2.37401e+006	1.77335e+006	0.74488	236;375	13.4
120114_19_Orbi2_ZC_QC_220_HSAd0-d4-1to1-2_Din.raw	6840	818.452	3	BS3-d0	11.6915	1	11.6915	-0.427361	LAKTYETTLEK	sp|P02768|ALBU_HUMAN Serum albumin OS=Homo sapiens GN=ALB PE=1 SV=2	2	375	AFKAWAVAR	sp|P02768|ALBU_HUMAN Serum albumin OS=Homo sapiens GN=ALB PE=1 SV=2	2	236	9.33363e+006	1.17902e+007	0.783542	236;375	13.4
120114_20_Orbi2_ZC_QC_220_HSAd0-d4-1to1-3_Din.raw	7970	818.453	3	BS3-d0	11.5501	1	11.5501	0.362547	LAKTYETTLEK	sp|P02768|ALBU_HUMAN Serum albumin OS=Homo sapiens GN=ALB PE=1 SV=2	2	375	AFKAWAVAR	sp|P02768|ALBU_HUMAN Serum albumin OS=Homo sapiens GN=ALB PE=1 SV=2	2	236	2.29561e+006	1.6295e+006	0.782004	236;375	13.4
120114_19_Orbi2_ZC_QC_220_HSAd0-d4-1to1-2_Din.raw	4710	516.261	4	BS3-d0	11.4546	1	11.4546	-0.171979	FKDLGEENFK	sp|P02768|ALBU_HUMAN Serum albumin OS=Homo sapiens GN=ALB PE=1 SV=2	1	36	SEVAHR	sp|P02768|ALBU_HUMAN Serum albumin OS=Homo sapiens GN=ALB PE=1 SV=2	0	29	610898	428779	0.63991	29;36	15.2
120114_18_Orbi2_ZC_QC_220_HSAd0-d4-1to1-1_Din.raw	7852	818.453	3	BS3-d0	11.4523	1	11.4523	0.0163115	LAKTYETTLEK	sp|P02768|ALBU_HUMAN Serum albumin OS=Homo sapiens GN=ALB PE=1 SV=2	2	375	AFKAWAVAR	sp|P02768|ALBU_HUMAN Serum albumin OS=Homo sapiens GN=ALB PE=1 SV=2	2	236	2.37401e+006	1.77335e+006	0.74488	236;375	13.4
120114_18_Orbi2_ZC_QC_220_HSAd0-d4-1to1-1_Din.raw	7861	818.453	3	BS3-d0	11.2806	1	11.2806	0.0163115	LAKTYETTLEK	sp|P02768|ALBU_HUMAN Serum albumin OS=Homo sapiens GN=ALB PE=1 SV=2	2	375	AFKAWAVAR	sp|P02768|ALBU_HUMAN Serum albumin OS=Homo sapiens GN=ALB PE=1 SV=2	2	236	2.37401e+006	1.77335e+006	0.74488	236;375	13.4
120114_20_Orbi2_ZC_QC_220_HSAd0-d4-1to1-3_Din.raw	7961	818.453	3	BS3-d0	11.2075	1	11.2075	0.362547	LAKTYETTLEK	sp|P02768|ALBU_HUMAN Serum albumin OS=Homo sapiens GN=ALB PE=1 SV=2	2	375	AFKAWAVAR	sp|P02768|ALBU_HUMAN Serum albumin OS=Homo sapiens GN=ALB PE=1 SV=2	2	236	2.29561e+006	1.6295e+006	0.782004	236;375	13.4
120114_20_Orbi2_ZC_QC_220_HSAd0-d4-1to1-3_Din.raw	7927	818.453	3	BS3-d0	11.194	1	11.194	0.362547	LAKTYETTLEK	sp|P02768|ALBU_HUMAN Serum albumin OS=Homo sapiens GN=ALB PE=1 SV=2	2	375	AFKAWAVAR	sp|P02768|ALBU_HUMAN Serum albumin OS=Homo sapiens GN=ALB PE=1 SV=2	2	236	2.29561e+006	1.6295e+006	0.782004	236;375	13.4
120114_20_Orbi2_ZC_QC_220_HSAd0-d4-1to1-3_Din.raw	7934	818.453	3	BS3-d0	11.0047	1	11.0047	0.362547	LAKTYETTLEK	sp|P02768|ALBU_HUMAN Serum albumin OS=Homo sapiens GN=ALB PE=1 SV=2	2	375	AFKAWAVAR	sp|P02768|ALBU_HUMAN Serum albumin OS=Homo sapiens GN=ALB PE=1 SV=2	2	236	2.29561e+006	1.6295e+006	0.782004	236;375	13.4
120114_19_Orbi2_ZC_QC_220_HSAd0-d4-1to1-2_Din.raw	9680	892.675	4	BS3-d0	10.9518	1	2.27498	0.278045	SLHTLFGDKLCcmTVATLR	sp|P02768|ALBU_HUMAN Serum albumin OS=Homo sapiens GN=ALB PE=1 SV=2	0	89	TCcmVADESAENCcmDK	sp|P02768|ALBU_HUMAN Serum albumin OS=Homo sapiens GN=ALB PE=1 SV=2	6	82	3.36719e+006	2.2085e+006	0.896115	82;89	13.9
120114_19_Orbi2_ZC_QC_220_HSAd0-d4-1to1-2_Din.raw	4720	688.013	3	BS3-d0	10.8622	1	10.8622	-0.255671	FKDLGEENFK	sp|P02768|ALBU_HUMAN Serum albumin OS=Homo sapiens GN=ALB PE=1 SV=2	1	36	SEVAHR	sp|P02768|ALBU_HUMAN Serum albumin OS=Homo sapiens GN=ALB PE=1 SV=2	0	29	175288	118899	0.615417	29;36	15.2
120114_20_Orbi2_ZC_QC_220_HSAd0-d4-1to1-3_Din.raw	8171	878.668	4	BS3-d0	10.7791	1	10.7791	0.125252	VHTECcmCcmHGDLLECcmADDRADLAK	sp|P02768|ALBU_HUMAN Serum albumin OS=Homo sapiens GN=ALB PE=1 SV=2	2	267	LVTDLTK	sp|P02768|ALBU_HUMAN Serum albumin OS=Homo sapiens GN=ALB PE=1 SV=2	5	263	2.39983e+006	1.85113e+006	0.851325	263;267	6.1
120114_20_Orbi2_ZC_QC_220_HSAd0-d4-1to1-3_Din.raw	7707	1005.13	3	BS3-d0	10.6748	1	10.6748	0.137309	VHTECcmCcmHGDLLECcmADDR	sp|P02768|ALBU_HUMAN Serum albumin OS=Homo sapiens GN=ALB PE=1 SV=2	2	267	LVTDLTK	sp|P02768|ALBU_HUMAN Serum albumin OS=Homo sapiens GN=ALB PE=1 SV=2	5	263	427633	292007	0.798591	263;267	6.1
120114_19_Orbi2_ZC_QC_220_HSAd0-d4-1to1-2_Din.raw	4943	967.496	3	BS3-d0	10.662	1	10.662	-0.573572	VTKCcmCcmTESLVNR	sp|P02768|ALBU_HUMAN Serum albumin OS=Homo sapiens GN=ALB PE=1 SV=2	2	499	LAKTYETTLEK	sp|P02768|ALBU_HUMAN Serum albumin OS=Homo sapiens GN=ALB PE=1 SV=2	2	375	1.37821e+006	1.17803e+006	0.713718	375;499	19.3
120114_20_Orbi2_ZC_QC_220_HSAd0-d4-1to1-3_Din.raw	7984	734.884	4	BS3-d0	10.6314	1	8.81614	0.267177	LKECcmCcmEKPLLEK	sp|P02768|ALBU_HUMAN Serum albumin OS=Homo sapiens GN=ALB PE=1 SV=2	1	300	FPKAEFAEVSK	sp|P02768|ALBU_HUMAN Serum albumin OS=Homo sapiens GN=ALB PE=1 SV=2	2	249	504652	321757	0.760231	249;300	15.2
120114_20_Orbi2_ZC_QC_220_HSAd0-d4-1to1-3_Din.raw	3472	629.066	4	BS3-d0	10.6047	1	10.6047	-0.0318677	FKDLGEENFK	sp|P02768|ALBU_HUMAN Serum albumin OS=Homo sapiens GN=ALB PE=1 SV=2	1	36	DAHKSEVAHR	sp|P02768|ALBU_HUMAN Serum albumin OS=Homo sapiens GN=ALB PE=1 SV=2	3	28	770427	684006	0.893643	28;36	N/A
120114_19_Orbi2_ZC_QC_220_HSAd0-d4-1to1-2_Din.raw	11071	967.02	4	BS3-d0	10.5421	1	10.5421	-0.0794033	QNCcmELFEQLGEYKFQNALLVR	sp|P02768|ALBU_HUMAN Serum albumin OS=Homo sapiens GN=ALB PE=1 SV=2	12	426	KQTALVELVK	sp|P02768|ALBU_HUMAN Serum albumin OS=Homo sapiens GN=ALB PE=1 SV=2	0	549	2.4223e+007	1.81771e+007	0.95728	426;549	11.6
120114_18_Orbi2_ZC_QC_220_HSAd0-d4-1to1-1_Din.raw	7794	818.453	3	BS3-d0	10.4965	1	10.4965	0.0163115	LAKTYETTLEK	sp|P02768|ALBU_HUMAN Serum albumin OS=Homo sapiens GN=ALB PE=1 SV=2	2	375	AFKAWAVAR	sp|P02768|ALBU_HUMAN Serum albumin OS=Homo sapiens GN=ALB PE=1 SV=2	2	236	2.37401e+006	1.77335e+006	0.74488	236;375	13.4
120114_19_Orbi2_ZC_QC_220_HSAd0-d4-1to1-2_Din.raw	1661	611.34	3	BS3-d0	10.3576	1	2.48196	-0.918205	LKCcmASLQK	sp|P02768|ALBU_HUMAN Serum albumin OS=Homo sapiens GN=ALB PE=1 SV=2	1	223	ASSAKQR	sp|P02768|ALBU_HUMAN Serum albumin OS=Homo sapiens GN=ALB PE=1 SV=2	4	219	8.68267e+006	8.11476e+006	0.804449	219;223	6.7
120114_19_Orbi2_ZC_QC_220_HSAd0-d4-1to1-2_Din.raw	3643	503.454	5	BS3-d0	10.3377	1	10.3377	0.198994	FKDLGEENFK	sp|P02768|ALBU_HUMAN Serum albumin OS=Homo sapiens GN=ALB PE=1 SV=2	1	36	DAHKSEVAHR	sp|P02768|ALBU_HUMAN Serum albumin OS=Homo sapiens GN=ALB PE=1 SV=2	3	28	2.26253e+006	2.76344e+006	0.813341	28;36	N/A
120114_20_Orbi2_ZC_QC_220_HSAd0-d4-1to1-3_Din.raw	9949	773.818	5	BS3-d0	10.3279	1	10.3279	1.37863	QNCcmELFEQLGEYKFQNALLVR	sp|P02768|ALBU_HUMAN Serum albumin OS=Homo sapiens GN=ALB PE=1 SV=2	12	426	KQTALVELVK	sp|P02768|ALBU_HUMAN Serum albumin OS=Homo sapiens GN=ALB PE=1 SV=2	0	549	629180	389130	1.06066	426;549	11.6
120114_18_Orbi2_ZC_QC_220_HSAd0-d4-1to1-1_Din.raw	7869	614.091	4	BS3-d0	10.2923	1	10.2923	-0.0300327	LAKTYETTLEK	sp|P02768|ALBU_HUMAN Serum albumin OS=Homo sapiens GN=ALB PE=1 SV=2	2	375	AFKAWAVAR	sp|P02768|ALBU_HUMAN Serum albumin OS=Homo sapiens GN=ALB PE=1 SV=2	2	236	1.0323e+007	7.70646e+006	0.799343	236;375	13.4
120114_18_Orbi2_ZC_QC_220_HSAd0-d4-1to1-1_Din.raw	4024	596.08	4	BS3-d0	10.2386	1	10.2386	-0.773761	LAKTYETTLEK	sp|P02768|ALBU_HUMAN Serum albumin OS=Homo sapiens GN=ALB PE=1 SV=2	2	375	LKCcmASLQK	sp|P02768|ALBU_HUMAN Serum albumin OS=Homo sapiens GN=ALB PE=1 SV=2	1	223	418946	1.17363e+006	2.80731	223;375	19.1
120114_20_Orbi2_ZC_QC_220_HSAd0-d4-1to1-3_Din.raw	7933	614.092	4	BS3-d0	10.2378	1	10.2378	0.300326	AFKAWAVAR	sp|P02768|ALBU_HUMAN Serum albumin OS=Homo sapiens GN=ALB PE=1 SV=2	2	236	LAKTYETTLEK	sp|P02768|ALBU_HUMAN Serum albumin OS=Homo sapiens GN=ALB PE=1 SV=2	2	375	9.13231e+006	6.48961e+006	0.818526	236;375	13.4
120114_18_Orbi2_ZC_QC_220_HSAd0-d4-1to1-1_Din.raw	7824	818.453	3	BS3-d0	10.2228	1	10.2228	0.0163115	AFKAWAVAR	sp|P02768|ALBU_HUMAN Serum albumin OS=Homo sapiens GN=ALB PE=1 SV=2	2	236	LAKTYETTLEK	sp|P02768|ALBU_HUMAN Serum albumin OS=Homo sapiens GN=ALB PE=1 SV=2	2	375	2.37401e+006	1.77335e+006	0.74488	236;375	13.4
120114_18_Orbi2_ZC_QC_220_HSAd0-d4-1to1-1_Din.raw	3428	629.066	4	BS3-d0	10.2122	1	10.2122	-0.290889	FKDLGEENFK	sp|P02768|ALBU_HUMAN Serum albumin OS=Homo sapiens GN=ALB PE=1 SV=2	1	36	DAHKSEVAHR	sp|P02768|ALBU_HUMAN Serum albumin OS=Homo sapiens GN=ALB PE=1 SV=2	3	28	964222	977730	0.868499	28;36	N/A
120114_18_Orbi2_ZC_QC_220_HSAd0-d4-1to1-1_Din.raw	8194	878.668	4	BS3-d0	10.2089	1	10.2089	-0.454006	VHTECcmCcmHGDLLECcmADDRADLAK	sp|P02768|ALBU_HUMAN Serum albumin OS=Homo sapiens GN=ALB PE=1 SV=2	2	267	LVTDLTK	sp|P02768|ALBU_HUMAN Serum albumin OS=Homo sapiens GN=ALB PE=1 SV=2	5	263	1.22773e+006	1.27452e+006	0.337883	263;267	6.1
120114_19_Orbi2_ZC_QC_220_HSAd0-d4-1to1-2_Din.raw	5780	734.884	4	BS3-d0	10.1396	1	8.75984	-0.147492	FPKAEFAEVSK	sp|P02768|ALBU_HUMAN Serum albumin OS=Homo sapiens GN=ALB PE=1 SV=2	2	249	LKECcmCcmEKPLLEK	sp|P02768|ALBU_HUMAN Serum albumin OS=Homo sapiens GN=ALB PE=1 SV=2	1	300	1.94326e+006	1.48805e+006	0.748097	249;300	15.2
120114_20_Orbi2_ZC_QC_220_HSAd0-d4-1to1-3_Din.raw	7979	818.453	3	BS3-d0	10.1344	1	10.1344	0.362547	LAKTYETTLEK	sp|P02768|ALBU_HUMAN Serum albumin OS=Homo sapiens GN=ALB PE=1 SV=2	2	375	AFKAWAVAR	sp|P02768|ALBU_HUMAN Serum albumin OS=Homo sapiens GN=ALB PE=1 SV=2	2	236	2.29561e+006	1.6295e+006	0.782004	236;375	13.4
120114_20_Orbi2_ZC_QC_220_HSAd0-d4-1to1-3_Din.raw	1649	611.34	3	BS3-d0	10.0581	1	2.16771	-0.816117	LKCcmASLQK	sp|P02768|ALBU_HUMAN Serum albumin OS=Homo sapiens GN=ALB PE=1 SV=2	1	223	ASSAKQR	sp|P02768|ALBU_HUMAN Serum albumin OS=Homo sapiens GN=ALB PE=1 SV=2	4	219	7.28944e+006	6.76976e+006	0.828572	219;223	6.7
120114_19_Orbi2_ZC_QC_220_HSAd0-d4-1to1-2_Din.raw	5217	695.084	3	BS3-d0	10.0288	1	10.0288	-0.133237	KQTALVELVK	sp|P02768|ALBU_HUMAN Serum albumin OS=Homo sapiens GN=ALB PE=1 SV=2	0	549	ATKEQLK	sp|P02768|ALBU_HUMAN Serum albumin OS=Homo sapiens GN=ALB PE=1 SV=2	2	565	283316	1.40802e+006	5.2752	549;565	18.3
120114_20_Orbi2_ZC_QC_220_HSAd0-d4-1to1-3_Din.raw	8006	818.453	3	BS3-d0	10.0179	1	10.0179	0.362547	AFKAWAVAR	sp|P02768|ALBU_HUMAN Serum albumin OS=Homo sapiens GN=ALB PE=1 SV=2	2	236	LAKTYETTLEK	sp|P02768|ALBU_HUMAN Serum albumin OS=Homo sapiens GN=ALB PE=1 SV=2	2	375	2.29561e+006	1.6295e+006	0.782004	236;375	13.4
120114_20_Orbi2_ZC_QC_220_HSAd0-d4-1to1-3_Din.raw	7971	588.109	5	BS3-d0	10.0069	1	7.39051	0.288578	LKECcmCcmEKPLLEK	sp|P02768|ALBU_HUMAN Serum albumin OS=Homo sapiens GN=ALB PE=1 SV=2	1	300	FPKAEFAEVSK	sp|P02768|ALBU_HUMAN Serum albumin OS=Homo sapiens GN=ALB PE=1 SV=2	2	249	573996	480268	0.792374	249;300	15.2
120114_19_Orbi2_ZC_QC_220_HSAd0-d4-1to1-2_Din.raw	5306	804.143	4	BS3-d0	9.98388	1	5.75682	0.576767	CcmCcmKADDKETCcmFAEEGK	sp|P02768|ALBU_HUMAN Serum albumin OS=Homo sapiens GN=ALB PE=1 SV=2	2	584	KQTALVELVK	sp|P02768|ALBU_HUMAN Serum albumin OS=Homo sapiens GN=ALB PE=1 SV=2	0	549	464441	318351	0.86333	549;584	17.4
120114_18_Orbi2_ZC_QC_220_HSAd0-d4-1to1-1_Din.raw	7892	614.091	4	BS3-d0	9.9601	1	9.9601	-0.0300327	LAKTYETTLEK	sp|P02768|ALBU_HUMAN Serum albumin OS=Homo sapiens GN=ALB PE=1 SV=2	2	375	AFKAWAVAR	sp|P02768|ALBU_HUMAN Serum albumin OS=Homo sapiens GN=ALB PE=1 SV=2	2	236	1.0323e+007	7.70646e+006	0.799343	236;375	13.4
120114_18_Orbi2_ZC_QC_220_HSAd0-d4-1to1-1_Din.raw	7685	1005.13	3	BS3-d0	9.91943	1	9.91943	-0.523915	VHTECcmCcmHGDLLECcmADDR	sp|P02768|ALBU_HUMAN Serum albumin OS=Homo sapiens GN=ALB PE=1 SV=2	2	267	LVTDLTK	sp|P02768|ALBU_HUMAN Serum albumin OS=Homo sapiens GN=ALB PE=1 SV=2	5	263	340414	225122	0.789403	263;267	6.1
120114_19_Orbi2_ZC_QC_220_HSAd0-d4-1to1-2_Din.raw	1500	657.005	3	BS3-d0	9.86957	1	8.54357	0.217326	NLGKVGSK	sp|P02768|ALBU_HUMAN Serum albumin OS=Homo sapiens GN=ALB PE=1 SV=2	3	456	CcmCcmKHPEAK	sp|P02768|ALBU_HUMAN Serum albumin OS=Homo sapiens GN=ALB PE=1 SV=2	2	463	688109	413391	0.807464	456;463	11.8
120114_20_Orbi2_ZC_QC_220_HSAd0-d4-1to1-3_Din.raw	7983	614.092	4	BS3-d0	9.84732	1	9.84732	0.300326	LAKTYETTLEK	sp|P02768|ALBU_HUMAN Serum albumin OS=Homo sapiens GN=ALB PE=1 SV=2	2	375	AFKAWAVAR	sp|P02768|ALBU_HUMAN Serum albumin OS=Homo sapiens GN=ALB PE=1 SV=2	2	236	9.13231e+006	6.48961e+006	0.818526	236;375	13.4
120114_20_Orbi2_ZC_QC_220_HSAd0-d4-1to1-3_Din.raw	7954	614.092	4	BS3-d0	9.84502	1	9.84502	0.300326	AFKAWAVAR	sp|P02768|ALBU_HUMAN Serum albumin OS=Homo sapiens GN=ALB PE=1 SV=2	2	236	LAKTYETTLEK	sp|P02768|ALBU_HUMAN Serum albumin OS=Homo sapiens GN=ALB PE=1 SV=2	2	375	9.13231e+006	6.48961e+006	0.818526	236;375	13.4
120114_20_Orbi2_ZC_QC_220_HSAd0-d4-1to1-3_Din.raw	9980	702.639	4	BS3-d0	9.78071	1	9.78071	0.336718	AEFAEVSKLVTDLTK	sp|P02768|ALBU_HUMAN Serum albumin OS=Homo sapiens GN=ALB PE=1 SV=2	7	257	AFKAWAVAR	sp|P02768|ALBU_HUMAN Serum albumin OS=Homo sapiens GN=ALB PE=1 SV=2	2	236	278450	209987	0.725612	236;257	11.1
120114_18_Orbi2_ZC_QC_220_HSAd0-d4-1to1-1_Din.raw	4832	695.084	3	BS3-d0	9.76328	1	9.76328	-0.163981	KQTALVELVK	sp|P02768|ALBU_HUMAN Serum albumin OS=Homo sapiens GN=ALB PE=1 SV=2	0	549	ATKEQLK	sp|P02768|ALBU_HUMAN Serum albumin OS=Homo sapiens GN=ALB PE=1 SV=2	2	565	247576	1.67919e+006	7.17443	549;565	18.3
120114_20_Orbi2_ZC_QC_220_HSAd0-d4-1to1-3_Din.raw	7905	818.453	3	BS3-d0	9.70778	1	9.70778	0.362547	AFKAWAVAR	sp|P02768|ALBU_HUMAN Serum albumin OS=Homo sapiens GN=ALB PE=1 SV=2	2	236	LAKTYETTLEK	sp|P02768|ALBU_HUMAN Serum albumin OS=Homo sapiens GN=ALB PE=1 SV=2	2	375	2.29561e+006	1.6295e+006	0.782004	236;375	13.4
120114_19_Orbi2_ZC_QC_220_HSAd0-d4-1to1-2_Din.raw	11078	967.02	4	BS3-d0	9.6942	1	9.6942	-0.0794033	QNCcmELFEQLGEYKFQNALLVR	sp|P02768|ALBU_HUMAN Serum albumin OS=Homo sapiens GN=ALB PE=1 SV=2	12	426	KQTALVELVK	sp|P02768|ALBU_HUMAN Serum albumin OS=Homo sapiens GN=ALB PE=1 SV=2	0	549	2.4223e+007	1.81771e+007	0.95728	426;549	11.6
120114_19_Orbi2_ZC_QC_220_HSAd0-d4-1to1-2_Din.raw	8137	885.063	3	BS3-d0	9.67353	1	9.67353	-0.202289	TCcmVADESAENCcmDK	sp|P02768|ALBU_HUMAN Serum albumin OS=Homo sapiens GN=ALB PE=1 SV=2	6	82	SLHTLFGDK	sp|P02768|ALBU_HUMAN Serum albumin OS=Homo sapiens GN=ALB PE=1 SV=2	0	89	1.17351e+006	939577	0.776233	82;89	13.9
120114_19_Orbi2_ZC_QC_220_HSAd0-d4-1to1-2_Din.raw	6839	614.091	4	BS3-d0	9.61708	1	9.61708	-0.495219	AFKAWAVAR	sp|P02768|ALBU_HUMAN Serum albumin OS=Homo sapiens GN=ALB PE=1 SV=2	2	236	LAKTYETTLEK	sp|P02768|ALBU_HUMAN Serum albumin OS=Homo sapiens GN=ALB PE=1 SV=2	2	375	3.34578e+007	3.82298e+007	0.774168	236;375	13.4
120114_19_Orbi2_ZC_QC_220_HSAd0-d4-1to1-2_Din.raw	10907	702.639	4	BS3-d0	9.61203	1	9.61203	0.0166066	AEFAEVSKLVTDLTK	sp|P02768|ALBU_HUMAN Serum albumin OS=Homo sapiens GN=ALB PE=1 SV=2	7	257	AFKAWAVAR	sp|P02768|ALBU_HUMAN Serum albumin OS=Homo sapiens GN=ALB PE=1 SV=2	2	236	234689	263435	0.713748	236;257	11.1
120114_20_Orbi2_ZC_QC_220_HSAd0-d4-1to1-3_Din.raw	4831	695.084	3	BS3-d0	9.60296	1	9.60296	0.111547	KQTALVELVK	sp|P02768|ALBU_HUMAN Serum albumin OS=Homo sapiens GN=ALB PE=1 SV=2	0	549	ATKEQLK	sp|P02768|ALBU_HUMAN Serum albumin OS=Homo sapiens GN=ALB PE=1 SV=2	2	565	230448	1.71342e+006	13.6756	549;565	18.3
120114_18_Orbi2_ZC_QC_220_HSAd0-d4-1to1-1_Din.raw	7873	614.091	4	BS3-d0	9.58656	1	9.58656	-0.0300327	AFKAWAVAR	sp|P02768|ALBU_HUMAN Serum albumin OS=Homo sapiens GN=ALB PE=1 SV=2	2	236	LAKTYETTLEK	sp|P02768|ALBU_HUMAN Serum albumin OS=Homo sapiens GN=ALB PE=1 SV=2	2	375	1.0323e+007	7.70646e+006	0.799343	236;375	13.4
120114_18_Orbi2_ZC_QC_220_HSAd0-d4-1to1-1_Din.raw	9521	892.674	4	BS3-d0	9.52593	1	2.38878	-0.430672	SLHTLFGDKLCcmTVATLR	sp|P02768|ALBU_HUMAN Serum albumin OS=Homo sapiens GN=ALB PE=1 SV=2	0	89	TCcmVADESAENCcmDK	sp|P02768|ALBU_HUMAN Serum albumin OS=Homo sapiens GN=ALB PE=1 SV=2	6	82	4.55998e+006	3.70695e+006	0.879498	82;89	13.9
120114_19_Orbi2_ZC_QC_220_HSAd0-d4-1to1-2_Din.raw	4299	596.08	4	BS3-d0	9.48979	1	9.48979	-0.350512	LAKTYETTLEK	sp|P02768|ALBU_HUMAN Serum albumin OS=Homo sapiens GN=ALB PE=1 SV=2	2	375	LKCcmASLQK	sp|P02768|ALBU_HUMAN Serum albumin OS=Homo sapiens GN=ALB PE=1 SV=2	1	223	821004	824637	0.948576	223;375	19.1
120114_20_Orbi2_ZC_QC_220_HSAd0-d4-1to1-3_Din.raw	7990	614.092	4	BS3-d0	9.48775	1	9.48775	0.300326	AFKAWAVAR	sp|P02768|ALBU_HUMAN Serum albumin OS=Homo sapiens GN=ALB PE=1 SV=2	2	236	LAKTYETTLEK	sp|P02768|ALBU_HUMAN Serum albumin OS=Homo sapiens GN=ALB PE=1 SV=2	2	375	9.13231e+006	6.48961e+006	0.818526	236;375	13.4
120114_19_Orbi2_ZC_QC_220_HSAd0-d4-1to1-2_Din.raw	5402	889.706	4	BS3-d0	9.47578	1	9.47578	-0.103394	TPVSDRVTKCcmCcmTESLVNR	sp|P02768|ALBU_HUMAN Serum albumin OS=Homo sapiens GN=ALB PE=1 SV=2	8	499	LAKTYETTLEK	sp|P02768|ALBU_HUMAN Serum albumin OS=Homo sapiens GN=ALB PE=1 SV=2	2	375	3.58552e+006	1.65347e+006	0.469916	375;499	19.3
120114_20_Orbi2_ZC_QC_220_HSAd0-d4-1to1-3_Din.raw	4048	596.08	4	BS3-d0	9.45788	1	9.45788	-0.481585	LAKTYETTLEK	sp|P02768|ALBU_HUMAN Serum albumin OS=Homo sapiens GN=ALB PE=1 SV=2	2	375	LKCcmASLQK	sp|P02768|ALBU_HUMAN Serum albumin OS=Homo sapiens GN=ALB PE=1 SV=2	1	223	328613	960193	2.7435	223;375	19.1
120114_19_Orbi2_ZC_QC_220_HSAd0-d4-1to1-2_Din.raw	7548	605.569	4	BS3-d0	9.45768	1	9.45768	-0.535542	KYLYEIAR	sp|P02768|ALBU_HUMAN Serum albumin OS=Homo sapiens GN=ALB PE=1 SV=2	0	161	FKDLGEENFK	sp|P02768|ALBU_HUMAN Serum albumin OS=Homo sapiens GN=ALB PE=1 SV=2	1	36	207088	226519	0.880189	36;161	24.7
120114_19_Orbi2_ZC_QC_220_HSAd0-d4-1to1-2_Din.raw	4300	794.438	3	BS3-d0	9.45011	1	9.45011	0.000644759	LAKTYETTLEK	sp|P02768|ALBU_HUMAN Serum albumin OS=Homo sapiens GN=ALB PE=1 SV=2	2	375	LKCcmASLQK	sp|P02768|ALBU_HUMAN Serum albumin OS=Homo sapiens GN=ALB PE=1 SV=2	1	223	358394	229479	0.561471	223;375	19.1
120114_18_Orbi2_ZC_QC_220_HSAd0-d4-1to1-1_Din.raw	7878	614.091	4	BS3-d0	9.43269	1	9.43269	-0.0300327	AFKAWAVAR	sp|P02768|ALBU_HUMAN Serum albumin OS=Homo sapiens GN=ALB PE=1 SV=2	2	236	LAKTYETTLEK	sp|P02768|ALBU_HUMAN Serum albumin OS=Homo sapiens GN=ALB PE=1 SV=2	2	375	1.0323e+007	7.70646e+006	0.799343	236;375	13.4
120114_18_Orbi2_ZC_QC_220_HSAd0-d4-1to1-1_Din.raw	8241	878.668	4	BS3-d0	9.42943	1	9.42943	-0.454006	VHTECcmCcmHGDLLECcmADDRADLAK	sp|P02768|ALBU_HUMAN Serum albumin OS=Homo sapiens GN=ALB PE=1 SV=2	2	267	LVTDLTK	sp|P02768|ALBU_HUMAN Serum albumin OS=Homo sapiens GN=ALB PE=1 SV=2	5	263	1.22773e+006	1.00153e+006	0.779165	263;267	6.1
120114_20_Orbi2_ZC_QC_220_HSAd0-d4-1to1-3_Din.raw	8015	614.092	4	BS3-d0	9.34683	1	9.34683	0.300326	AFKAWAVAR	sp|P02768|ALBU_HUMAN Serum albumin OS=Homo sapiens GN=ALB PE=1 SV=2	2	236	LAKTYETTLEK	sp|P02768|ALBU_HUMAN Serum albumin OS=Homo sapiens GN=ALB PE=1 SV=2	2	375	9.13231e+006	6.48961e+006	0.818526	236;375	13.4
120114_20_Orbi2_ZC_QC_220_HSAd0-d4-1to1-3_Din.raw	8152	878.668	4	BS3-d0	9.33414	1	9.33414	0.125252	VHTECcmCcmHGDLLECcmADDRADLAK	sp|P02768|ALBU_HUMAN Serum albumin OS=Homo sapiens GN=ALB PE=1 SV=2	2	267	LVTDLTK	sp|P02768|ALBU_HUMAN Serum albumin OS=Homo sapiens GN=ALB PE=1 SV=2	5	263	2.39983e+006	1.85113e+006	0.851325	263;267	6.1
120114_18_Orbi2_ZC_QC_220_HSAd0-d4-1to1-1_Din.raw	8129	878.668	4	BS3-d0	9.28956	1	9.28956	-0.454006	VHTECcmCcmHGDLLECcmADDRADLAK	sp|P02768|ALBU_HUMAN Serum albumin OS=Homo sapiens GN=ALB PE=1 SV=2	2	267	LVTDLTK	sp|P02768|ALBU_HUMAN Serum albumin OS=Homo sapiens GN=ALB PE=1 SV=2	5	263	1.22773e+006	1.53051e+006	0.63636	263;267	6.1
120114_18_Orbi2_ZC_QC_220_HSAd0-d4-1to1-1_Din.raw	1647	458.757	4	BS3-d0	9.28436	1	3.57807	-0.903936	LKCcmASLQK	sp|P02768|ALBU_HUMAN Serum albumin OS=Homo sapiens GN=ALB PE=1 SV=2	1	223	ASSAKQR	sp|P02768|ALBU_HUMAN Serum albumin OS=Homo sapiens GN=ALB PE=1 SV=2	4	219	1.03475e+007	9.10414e+006	0.773578	219;223	6.7
120114_18_Orbi2_ZC_QC_220_HSAd0-d4-1to1-1_Din.raw	7857	614.091	4	BS3-d0	9.22759	1	9.22759	-0.0300327	AFKAWAVAR	sp|P02768|ALBU_HUMAN Serum albumin OS=Homo sapiens GN=ALB PE=1 SV=2	2	236	LAKTYETTLEK	sp|P02768|ALBU_HUMAN Serum albumin OS=Homo sapiens GN=ALB PE=1 SV=2	2	375	1.0323e+007	7.70646e+006	0.799343	236;375	13.4
120114_20_Orbi2_ZC_QC_220_HSAd0-d4-1to1-3_Din.raw	8000	614.092	4	BS3-d0	9.11902	1	9.11902	0.300326	AFKAWAVAR	sp|P02768|ALBU_HUMAN Serum albumin OS=Homo sapiens GN=ALB PE=1 SV=2	2	236	LAKTYETTLEK	sp|P02768|ALBU_HUMAN Serum albumin OS=Homo sapiens GN=ALB PE=1 SV=2	2	375	9.13231e+006	6.48961e+006	0.818526	236;375	13.4
120114_20_Orbi2_ZC_QC_220_HSAd0-d4-1to1-3_Din.raw	7709	754.098	4	BS3-d0	9.01199	1	9.01199	-0.305896	VHTECcmCcmHGDLLECcmADDR	sp|P02768|ALBU_HUMAN Serum albumin OS=Homo sapiens GN=ALB PE=1 SV=2	2	267	LVTDLTK	sp|P02768|ALBU_HUMAN Serum albumin OS=Homo sapiens GN=ALB PE=1 SV=2	5	263	2.92218e+006	2.01628e+006	0.798113	263;267	6.1
120114_20_Orbi2_ZC_QC_220_HSAd0-d4-1to1-3_Din.raw	6105	725.874	4	BS3-d0	9.00288	1	9.00288	-0.11005	VTKCcmCcmTESLVNR	sp|P02768|ALBU_HUMAN Serum albumin OS=Homo sapiens GN=ALB PE=1 SV=2	2	499	LAKTYETTLEK	sp|P02768|ALBU_HUMAN Serum albumin OS=Homo sapiens GN=ALB PE=1 SV=2	2	375	1.63365e+006	1.27947e+006	0.7717	375;499	19.3
120114_20_Orbi2_ZC_QC_220_HSAd0-d4-1to1-3_Din.raw	5542	760.044	3	BS3-d0	8.92838	1	0	-0.159061	CcmCcmTESLVNR	sp|P02768|ALBU_HUMAN Serum albumin OS=Homo sapiens GN=ALB PE=1 SV=2	2	502	TPVSDRVTK	sp|P02768|ALBU_HUMAN Serum albumin OS=Homo sapiens GN=ALB PE=1 SV=2	7	498	516402	394725	0.772271	498;502	5.6
120114_18_Orbi2_ZC_QC_220_HSAd0-d4-1to1-1_Din.raw	7880	734.884	4	BS3-d0	8.91706	1	7.06133	-0.129868	LKECcmCcmEKPLLEK	sp|P02768|ALBU_HUMAN Serum albumin OS=Homo sapiens GN=ALB PE=1 SV=2	1	300	FPKAEFAEVSK	sp|P02768|ALBU_HUMAN Serum albumin OS=Homo sapiens GN=ALB PE=1 SV=2	2	249	356824	313071	0.81558	249;300	15.2
120114_18_Orbi2_ZC_QC_220_HSAd0-d4-1to1-1_Din.raw	1486	657.005	3	BS3-d0	8.89111	1	7.60039	0.243696	NLGKVGSK	sp|P02768|ALBU_HUMAN Serum albumin OS=Homo sapiens GN=ALB PE=1 SV=2	3	456	CcmCcmKHPEAK	sp|P02768|ALBU_HUMAN Serum albumin OS=Homo sapiens GN=ALB PE=1 SV=2	2	463	472371	301378	0.788536	456;463	11.8
120114_20_Orbi2_ZC_QC_220_HSAd0-d4-1to1-3_Din.raw	6101	967.496	3	BS3-d0	8.85022	1	8.85022	-0.139037	VTKCcmCcmTESLVNR	sp|P02768|ALBU_HUMAN Serum albumin OS=Homo sapiens GN=ALB PE=1 SV=2	2	499	LAKTYETTLEK	sp|P02768|ALBU_HUMAN Serum albumin OS=Homo sapiens GN=ALB PE=1 SV=2	2	375	222684	150977	0.686686	375;499	19.3
120114_20_Orbi2_ZC_QC_220_HSAd0-d4-1to1-3_Din.raw	8018	614.092	4	BS3-d0	8.84926	1	8.84926	0.300326	AFKAWAVAR	sp|P02768|ALBU_HUMAN Serum albumin OS=Homo sapiens GN=ALB PE=1 SV=2	2	236	LAKTYETTLEK	sp|P02768|ALBU_HUMAN Serum albumin OS=Homo sapiens GN=ALB PE=1 SV=2	2	375	9.13231e+006	6.48961e+006	0.818526	236;375	13.4
120114_18_Orbi2_ZC_QC_220_HSAd0-d4-1to1-1_Din.raw	7863	614.091	4	BS3-d0	8.80844	1	8.80844	-0.0300327	AFKAWAVAR	sp|P02768|ALBU_HUMAN Serum albumin OS=Homo sapiens GN=ALB PE=1 SV=2	2	236	LAKTYETTLEK	sp|P02768|ALBU_HUMAN Serum albumin OS=Homo sapiens GN=ALB PE=1 SV=2	2	375	1.0323e+007	7.70646e+006	0.799343	236;375	13.4
120114_19_Orbi2_ZC_QC_220_HSAd0-d4-1to1-2_Din.raw	7681	885.063	3	BS3-d0	8.80803	1	8.80803	-0.304337	TCcmVADESAENCcmDK	sp|P02768|ALBU_HUMAN Serum albumin OS=Homo sapiens GN=ALB PE=1 SV=2	6	82	SLHTLFGDK	sp|P02768|ALBU_HUMAN Serum albumin OS=Homo sapiens GN=ALB PE=1 SV=2	0	89	5.15983e+006	3.7415e+006	0.838416	82;89	13.9
120114_20_Orbi2_ZC_QC_220_HSAd0-d4-1to1-3_Din.raw	1648	458.757	4	BS3-d0	8.75159	1	3.33206	-0.8963	ASSAKQR	sp|P02768|ALBU_HUMAN Serum albumin OS=Homo sapiens GN=ALB PE=1 SV=2	4	219	LKCcmASLQK	sp|P02768|ALBU_HUMAN Serum albumin OS=Homo sapiens GN=ALB PE=1 SV=2	1	223	1.04081e+007	9.30792e+006	0.791828	219;223	6.7
120114_18_Orbi2_ZC_QC_220_HSAd0-d4-1to1-1_Din.raw	7672	754.098	4	BS3-d0	8.55374	1	8.55374	-0.437593	VHTECcmCcmHGDLLECcmADDR	sp|P02768|ALBU_HUMAN Serum albumin OS=Homo sapiens GN=ALB PE=1 SV=2	2	267	LVTDLTK	sp|P02768|ALBU_HUMAN Serum albumin OS=Homo sapiens GN=ALB PE=1 SV=2	5	263	2.32689e+006	1.43539e+006	0.743207	263;267	6.1
120114_18_Orbi2_ZC_QC_220_HSAd0-d4-1to1-1_Din.raw	7561	754.098	4	BS3-d0	8.5207	1	8.5207	-0.437593	VHTECcmCcmHGDLLECcmADDR	sp|P02768|ALBU_HUMAN Serum albumin OS=Homo sapiens GN=ALB PE=1 SV=2	2	267	LVTDLTK	sp|P02768|ALBU_HUMAN Serum albumin OS=Homo sapiens GN=ALB PE=1 SV=2	5	263	2.32689e+006	1.43539e+006	0.743207	263;267	6.1
120114_18_Orbi2_ZC_QC_220_HSAd0-d4-1to1-1_Din.raw	7641	754.098	4	BS3-d0	8.50048	1	8.50048	-0.437593	VHTECcmCcmHGDLLECcmADDR	sp|P02768|ALBU_HUMAN Serum albumin OS=Homo sapiens GN=ALB PE=1 SV=2	2	267	LVTDLTK	sp|P02768|ALBU_HUMAN Serum albumin OS=Homo sapiens GN=ALB PE=1 SV=2	5	263	2.32689e+006	1.43539e+006	0.743207	263;267	6.1
120114_19_Orbi2_ZC_QC_220_HSAd0-d4-1to1-2_Din.raw	4704	669.134	5	BS3-d0	8.44006	1	8.44006	-0.0520349	CcmCcmKADDKETCcmFAEEGKK	sp|P02768|ALBU_HUMAN Serum albumin OS=Homo sapiens GN=ALB PE=1 SV=2	2	584	KQTALVELVK	sp|P02768|ALBU_HUMAN Serum albumin OS=Homo sapiens GN=ALB PE=1 SV=2	0	549	5.13234e+006	3.40228e+006	0.528789	549;584	17.4
120114_18_Orbi2_ZC_QC_220_HSAd0-d4-1to1-1_Din.raw	7664	754.098	4	BS3-d0	8.40426	1	8.40426	-0.437593	VHTECcmCcmHGDLLECcmADDR	sp|P02768|ALBU_HUMAN Serum albumin OS=Homo sapiens GN=ALB PE=1 SV=2	2	267	LVTDLTK	sp|P02768|ALBU_HUMAN Serum albumin OS=Homo sapiens GN=ALB PE=1 SV=2	5	263	2.32689e+006	1.43539e+006	0.743207	263;267	6.1
120114_18_Orbi2_ZC_QC_220_HSAd0-d4-1to1-1_Din.raw	7603	754.098	4	BS3-d0	8.39243	1	8.39243	-0.437593	VHTECcmCcmHGDLLECcmADDR	sp|P02768|ALBU_HUMAN Serum albumin OS=Homo sapiens GN=ALB PE=1 SV=2	2	267	LVTDLTK	sp|P02768|ALBU_HUMAN Serum albumin OS=Homo sapiens GN=ALB PE=1 SV=2	5	263	2.32689e+006	1.43539e+006	0.743207	263;267	6.1
120114_19_Orbi2_ZC_QC_220_HSAd0-d4-1to1-2_Din.raw	4939	725.874	4	BS3-d0	8.38244	1	8.38244	-0.317628	VTKCcmCcmTESLVNR	sp|P02768|ALBU_HUMAN Serum albumin OS=Homo sapiens GN=ALB PE=1 SV=2	2	499	LAKTYETTLEK	sp|P02768|ALBU_HUMAN Serum albumin OS=Homo sapiens GN=ALB PE=1 SV=2	2	375	6.79984e+006	9.17991e+006	0.901831	375;499	19.3
120114_20_Orbi2_ZC_QC_220_HSAd0-d4-1to1-3_Din.raw	6081	725.874	4	BS3-d0	8.37722	1	8.37722	-0.11005	VTKCcmCcmTESLVNR	sp|P02768|ALBU_HUMAN Serum albumin OS=Homo sapiens GN=ALB PE=1 SV=2	2	499	LAKTYETTLEK	sp|P02768|ALBU_HUMAN Serum albumin OS=Homo sapiens GN=ALB PE=1 SV=2	2	375	1.63365e+006	1.27947e+006	0.7717	375;499	19.3
120114_18_Orbi2_ZC_QC_220_HSAd0-d4-1to1-1_Din.raw	6174	725.874	4	BS3-d0	8.34179	1	8.34179	-0.0463644	VTKCcmCcmTESLVNR	sp|P02768|ALBU_HUMAN Serum albumin OS=Homo sapiens GN=ALB PE=1 SV=2	2	499	LAKTYETTLEK	sp|P02768|ALBU_HUMAN Serum albumin OS=Homo sapiens GN=ALB PE=1 SV=2	2	375	792331	577837	0.677717	375;499	19.3
120114_18_Orbi2_ZC_QC_220_HSAd0-d4-1to1-1_Din.raw	8185	878.668	4	BS3-d0	8.3407	1	8.3407	-0.454006	VHTECcmCcmHGDLLECcmADDRADLAK	sp|P02768|ALBU_HUMAN Serum albumin OS=Homo sapiens GN=ALB PE=1 SV=2	2	267	LVTDLTK	sp|P02768|ALBU_HUMAN Serum albumin OS=Homo sapiens GN=ALB PE=1 SV=2	5	263	1.22773e+006	1.38084e+006	0.427633	263;267	6.1
120114_18_Orbi2_ZC_QC_220_HSAd0-d4-1to1-1_Din.raw	4643	725.874	4	BS3-d0	8.31231	1	8.31231	0.167352	VTKCcmCcmTESLVNR	sp|P02768|ALBU_HUMAN Serum albumin OS=Homo sapiens GN=ALB PE=1 SV=2	2	499	LAKTYETTLEK	sp|P02768|ALBU_HUMAN Serum albumin OS=Homo sapiens GN=ALB PE=1 SV=2	2	375	1.07137e+006	2.63218e+006	0.720017	375;499	19.3
120114_18_Orbi2_ZC_QC_220_HSAd0-d4-1to1-1_Din.raw	7138	711.966	5	BS3-d0	8.30931	1	8.30931	-0.0796753	TPVSDRVTKCcmCcmTESLVNR	sp|P02768|ALBU_HUMAN Serum albumin OS=Homo sapiens GN=ALB PE=1 SV=2	8	499	LAKTYETTLEK	sp|P02768|ALBU_HUMAN Serum albumin OS=Homo sapiens GN=ALB PE=1 SV=2	2	375	543026	378456	0.717237	375;499	19.3
120114_18_Orbi2_ZC_QC_220_HSAd0-d4-1to1-1_Din.raw	7816	734.884	4	BS3-d0	8.30239	1	5.78981	-0.129868	LKECcmCcmEKPLLEK	sp|P02768|ALBU_HUMAN Serum albumin OS=Homo sapiens GN=ALB PE=1 SV=2	1	300	FPKAEFAEVSK	sp|P02768|ALBU_HUMAN Serum albumin OS=Homo sapiens GN=ALB PE=1 SV=2	2	249	356824	313071	0.81558	249;300	15.2
120114_19_Orbi2_ZC_QC_220_HSAd0-d4-1to1-2_Din.raw	7502	769.39	4	BS3-d0	8.29788	1	8.29788	-0.450335	YICcmENQDSISSKLK	sp|P02768|ALBU_HUMAN Serum albumin OS=Homo sapiens GN=ALB PE=1 SV=2	11	298	FPKAEFAEVSK	sp|P02768|ALBU_HUMAN Serum albumin OS=Homo sapiens GN=ALB PE=1 SV=2	2	249	771499	637119	0.738823	249;298	11.3
120114_18_Orbi2_ZC_QC_220_HSAd0-d4-1to1-1_Din.raw	7139	889.706	4	BS3-d0	8.24937	1	8.24937	-0.256477	TPVSDRVTKCcmCcmTESLVNR	sp|P02768|ALBU_HUMAN Serum albumin OS=Homo sapiens GN=ALB PE=1 SV=2	8	499	LAKTYETTLEK	sp|P02768|ALBU_HUMAN Serum albumin OS=Homo sapiens GN=ALB PE=1 SV=2	2	375	377358	250553	0.490104	375;499	19.3
120114_20_Orbi2_ZC_QC_220_HSAd0-d4-1to1-3_Din.raw	1499	657.005	3	BS3-d0	8.23614	1	6.95384	0.329733	CcmCcmKHPEAK	sp|P02768|ALBU_HUMAN Serum albumin OS=Homo sapiens GN=ALB PE=1 SV=2	2	463	NLGKVGSK	sp|P02768|ALBU_HUMAN Serum albumin OS=Homo sapiens GN=ALB PE=1 SV=2	3	456	406351	244488	0.685245	456;463	11.8
120114_18_Orbi2_ZC_QC_220_HSAd0-d4-1to1-1_Din.raw	7886	588.109	5	BS3-d0	8.19147	1	6.01788	0.00903314	FPKAEFAEVSK	sp|P02768|ALBU_HUMAN Serum albumin OS=Homo sapiens GN=ALB PE=1 SV=2	2	249	LKECcmCcmEKPLLEK	sp|P02768|ALBU_HUMAN Serum albumin OS=Homo sapiens GN=ALB PE=1 SV=2	1	300	443299	343807	0.78998	249;300	15.2
120114_19_Orbi2_ZC_QC_220_HSAd0-d4-1to1-2_Din.raw	8136	664.049	4	BS3-d0	8.18455	1	8.18455	-0.391388	TCcmVADESAENCcmDK	sp|P02768|ALBU_HUMAN Serum albumin OS=Homo sapiens GN=ALB PE=1 SV=2	6	82	SLHTLFGDK	sp|P02768|ALBU_HUMAN Serum albumin OS=Homo sapiens GN=ALB PE=1 SV=2	0	89	6.52295e+006	4.46342e+006	0.799128	82;89	13.9
120114_18_Orbi2_ZC_QC_220_HSAd0-d4-1to1-1_Din.raw	4899	700.595	4	BS3-d0	8.15553	1	8.15553	0.176033	VTKCcmCcmTESLVNR	sp|P02768|ALBU_HUMAN Serum albumin OS=Homo sapiens GN=ALB PE=1 SV=2	2	499	CcmASLQKFGER	sp|P02768|ALBU_HUMAN Serum albumin OS=Homo sapiens GN=ALB PE=1 SV=2	5	229	142179	158214	0.736687	229;499	13.7
120114_19_Orbi2_ZC_QC_220_HSAd0-d4-1to1-2_Din.raw	9402	1004.24	4	BS3-d0	8.09595	1	6.94123	-0.411775	LVTDLTKVHTECcmCcmHGDLLECcmADDR	sp|P02768|ALBU_HUMAN Serum albumin OS=Homo sapiens GN=ALB PE=1 SV=2	6	264	AFKAWAVAR	sp|P02768|ALBU_HUMAN Serum albumin OS=Homo sapiens GN=ALB PE=1 SV=2	2	236	365336	252904	0.76342	236;264	10.2
120114_19_Orbi2_ZC_QC_220_HSAd0-d4-1to1-2_Din.raw	10626	1023.85	3	BS3-d0	8.07744	1	4.16238	-0.390579	AVMDDFAAFVEKCcmCcmK	sp|P02768|ALBU_HUMAN Serum albumin OS=Homo sapiens GN=ALB PE=1 SV=2	11	581	KLVAASQAALGL	sp|P02768|ALBU_HUMAN Serum albumin OS=Homo sapiens GN=ALB PE=1 SV=2	0	598	550374	517839	0.730926	581;598	14.4
120114_20_Orbi2_ZC_QC_220_HSAd0-d4-1to1-3_Din.raw	5461	760.044	3	BS3-d0	8.0751	1	0	-0.159061	CcmCcmTESLVNR	sp|P02768|ALBU_HUMAN Serum albumin OS=Homo sapiens GN=ALB PE=1 SV=2	2	502	TPVSDRVTK	sp|P02768|ALBU_HUMAN Serum albumin OS=Homo sapiens GN=ALB PE=1 SV=2	7	498	516402	394725	0.772271	498;502	5.6
120114_20_Orbi2_ZC_QC_220_HSAd0-d4-1to1-3_Din.raw	8386	664.049	4	BS3-d0	8.07169	1	8.07169	-0.201931	TCcmVADESAENCcmDK	sp|P02768|ALBU_HUMAN Serum albumin OS=Homo sapiens GN=ALB PE=1 SV=2	6	82	SLHTLFGDK	sp|P02768|ALBU_HUMAN Serum albumin OS=Homo sapiens GN=ALB PE=1 SV=2	0	89	1.60504e+006	751050	0.906391	82;89	13.9
120114_20_Orbi2_ZC_QC_220_HSAd0-d4-1to1-3_Din.raw	7730	754.098	4	BS3-d0	8.05824	1	8.05824	-0.305896	VHTECcmCcmHGDLLECcmADDR	sp|P02768|ALBU_HUMAN Serum albumin OS=Homo sapiens GN=ALB PE=1 SV=2	2	267	LVTDLTK	sp|P02768|ALBU_HUMAN Serum albumin OS=Homo sapiens GN=ALB PE=1 SV=2	5	263	2.92218e+006	2.01628e+006	0.798113	263;267	6.1
120114_19_Orbi2_ZC_QC_220_HSAd0-d4-1to1-2_Din.raw	6987	754.098	4	BS3-d0	8.00615	1	8.00615	0.241536	VHTECcmCcmHGDLLECcmADDR	sp|P02768|ALBU_HUMAN Serum albumin OS=Homo sapiens GN=ALB PE=1 SV=2	2	267	LVTDLTK	sp|P02768|ALBU_HUMAN Serum albumin OS=Homo sapiens GN=ALB PE=1 SV=2	5	263	1.60677e+007	1.45852e+007	0.946505	263;267	6.1
120114_20_Orbi2_ZC_QC_220_HSAd0-d4-1to1-3_Din.raw	8137	703.136	5	BS3-d0	7.95421	1	7.95421	-0.0153366	VHTECcmCcmHGDLLECcmADDRADLAK	sp|P02768|ALBU_HUMAN Serum albumin OS=Homo sapiens GN=ALB PE=1 SV=2	2	267	LVTDLTK	sp|P02768|ALBU_HUMAN Serum albumin OS=Homo sapiens GN=ALB PE=1 SV=2	5	263	3.73481e+006	3.45612e+006	0.853575	263;267	6.1
120114_19_Orbi2_ZC_QC_220_HSAd0-d4-1to1-2_Din.raw	1502	493.005	4	BS3-d0	7.92424	1	7.92424	-0.0303789	NLGKVGSK	sp|P02768|ALBU_HUMAN Serum albumin OS=Homo sapiens GN=ALB PE=1 SV=2	3	456	CcmCcmKHPEAK	sp|P02768|ALBU_HUMAN Serum albumin OS=Homo sapiens GN=ALB PE=1 SV=2	2	463	1.65827e+006	844124	0.609922	456;463	11.8
120114_18_Orbi2_ZC_QC_220_HSAd0-d4-1to1-1_Din.raw	4021	794.438	3	BS3-d0	7.87687	1	7.87687	-0.340106	LAKTYETTLEK	sp|P02768|ALBU_HUMAN Serum albumin OS=Homo sapiens GN=ALB PE=1 SV=2	2	375	LKCcmASLQK	sp|P02768|ALBU_HUMAN Serum albumin OS=Homo sapiens GN=ALB PE=1 SV=2	1	223	226076	159906	0.577879	223;375	19.1
120114_19_Orbi2_ZC_QC_220_HSAd0-d4-1to1-2_Din.raw	7105	878.668	4	BS3-d0	7.87458	1	7.87458	-0.556649	VHTECcmCcmHGDLLECcmADDRADLAK	sp|P02768|ALBU_HUMAN Serum albumin OS=Homo sapiens GN=ALB PE=1 SV=2	2	267	LVTDLTK	sp|P02768|ALBU_HUMAN Serum albumin OS=Homo sapiens GN=ALB PE=1 SV=2	5	263	8.42611e+006	1.00142e+007	1.02368	263;267	6.1
120114_18_Orbi2_ZC_QC_220_HSAd0-d4-1to1-1_Din.raw	5357	760.044	3	BS3-d0	7.87322	1	0	-0.188066	CcmCcmTESLVNR	sp|P02768|ALBU_HUMAN Serum albumin OS=Homo sapiens GN=ALB PE=1 SV=2	2	502	TPVSDRVTK	sp|P02768|ALBU_HUMAN Serum albumin OS=Homo sapiens GN=ALB PE=1 SV=2	7	498	456627	333444	0.740998	498;502	5.6
120114_19_Orbi2_ZC_QC_220_HSAd0-d4-1to1-2_Din.raw	10692	836.174	4	BS3-d0	7.84603	1	4.90927	-0.0597807	HPYFYAPELLFFAKR	sp|P02768|ALBU_HUMAN Serum albumin OS=Homo sapiens GN=ALB PE=1 SV=2	13	183	ECcmCcmEKPLLEK	sp|P02768|ALBU_HUMAN Serum albumin OS=Homo sapiens GN=ALB PE=1 SV=2	4	305	862024	1.16493e+006	2.11354	183;305	13.6
120114_20_Orbi2_ZC_QC_220_HSAd0-d4-1to1-3_Din.raw	1502	394.606	5	BS3-d0	7.80154	1	6.80121	-0.167401	CcmCcmKHPEAK	sp|P02768|ALBU_HUMAN Serum albumin OS=Homo sapiens GN=ALB PE=1 SV=2	2	463	NLGKVGSK	sp|P02768|ALBU_HUMAN Serum albumin OS=Homo sapiens GN=ALB PE=1 SV=2	3	456	770917	432351	0.633574	456;463	11.8
120114_20_Orbi2_ZC_QC_220_HSAd0-d4-1to1-3_Din.raw	9430	892.675	4	BS3-d0	7.77452	1	2.24524	-0.0424149	SLHTLFGDKLCcmTVATLR	sp|P02768|ALBU_HUMAN Serum albumin OS=Homo sapiens GN=ALB PE=1 SV=2	0	89	TCcmVADESAENCcmDK	sp|P02768|ALBU_HUMAN Serum albumin OS=Homo sapiens GN=ALB PE=1 SV=2	6	82	2.96544e+006	3.76683e+006	1.40308	82;89	13.9
120114_20_Orbi2_ZC_QC_220_HSAd0-d4-1to1-3_Din.raw	6166	725.874	4	BS3-d0	7.76501	1	7.76501	-0.11005	VTKCcmCcmTESLVNR	sp|P02768|ALBU_HUMAN Serum albumin OS=Homo sapiens GN=ALB PE=1 SV=2	2	499	LAKTYETTLEK	sp|P02768|ALBU_HUMAN Serum albumin OS=Homo sapiens GN=ALB PE=1 SV=2	2	375	1.63365e+006	1.27947e+006	0.7717	375;499	19.3
120114_20_Orbi2_ZC_QC_220_HSAd0-d4-1to1-3_Din.raw	5567	760.044	3	BS3-d0	7.75661	1	0	-0.159061	CcmCcmTESLVNR	sp|P02768|ALBU_HUMAN Serum albumin OS=Homo sapiens GN=ALB PE=1 SV=2	2	502	TPVSDRVTK	sp|P02768|ALBU_HUMAN Serum albumin OS=Homo sapiens GN=ALB PE=1 SV=2	7	498	516402	394725	0.772271	498;502	5.6
120114_18_Orbi2_ZC_QC_220_HSAd0-d4-1to1-1_Din.raw	4389	669.134	5	BS3-d0	7.68412	1	7.68412	-0.101411	CcmCcmKADDKETCcmFAEEGKK	sp|P02768|ALBU_HUMAN Serum albumin OS=Homo sapiens GN=ALB PE=1 SV=2	2	584	KQTALVELVK	sp|P02768|ALBU_HUMAN Serum albumin OS=Homo sapiens GN=ALB PE=1 SV=2	0	549	3.69642e+006	1.79291e+006	0.854658	549;584	17.4
120114_20_Orbi2_ZC_QC_220_HSAd0-d4-1to1-3_Din.raw	1501	493.005	4	BS3-d0	7.64174	1	6.5337	0.172884	CcmCcmKHPEAK	sp|P02768|ALBU_HUMAN Serum albumin OS=Homo sapiens GN=ALB PE=1 SV=2	2	463	NLGKVGSK	sp|P02768|ALBU_HUMAN Serum albumin OS=Homo sapiens GN=ALB PE=1 SV=2	3	456	995189	507218	0.590618	456;463	11.8
120114_18_Orbi2_ZC_QC_220_HSAd0-d4-1to1-1_Din.raw	7929	614.091	4	BS3-d0	7.6347	1	7.6347	-0.0300327	AFKAWAVAR	sp|P02768|ALBU_HUMAN Serum albumin OS=Homo sapiens GN=ALB PE=1 SV=2	2	236	LAKTYETTLEK	sp|P02768|ALBU_HUMAN Serum albumin OS=Homo sapiens GN=ALB PE=1 SV=2	2	375	1.0323e+007	7.70646e+006	0.799343	236;375	13.4
120114_18_Orbi2_ZC_QC_220_HSAd0-d4-1to1-1_Din.raw	6061	725.874	4	BS3-d0	7.62744	1	7.62744	-0.0463644	VTKCcmCcmTESLVNR	sp|P02768|ALBU_HUMAN Serum albumin OS=Homo sapiens GN=ALB PE=1 SV=2	2	499	LAKTYETTLEK	sp|P02768|ALBU_HUMAN Serum albumin OS=Homo sapiens GN=ALB PE=1 SV=2	2	375	792331	577837	0.677717	375;499	19.3
120114_20_Orbi2_ZC_QC_220_HSAd0-d4-1to1-3_Din.raw	7273	889.706	4	BS3-d0	7.55636	1	7.55636	-0.526225	TPVSDRVTKCcmCcmTESLVNR	sp|P02768|ALBU_HUMAN Serum albumin OS=Homo sapiens GN=ALB PE=1 SV=2	8	499	LAKTYETTLEK	sp|P02768|ALBU_HUMAN Serum albumin OS=Homo sapiens GN=ALB PE=1 SV=2	2	375	883123	789748	0.592131	375;499	19.3
120114_20_Orbi2_ZC_QC_220_HSAd0-d4-1to1-3_Din.raw	7272	711.966	5	BS3-d0	7.5375	1	7.5375	-0.243495	TPVSDRVTKCcmCcmTESLVNR	sp|P02768|ALBU_HUMAN Serum albumin OS=Homo sapiens GN=ALB PE=1 SV=2	8	499	LAKTYETTLEK	sp|P02768|ALBU_HUMAN Serum albumin OS=Homo sapiens GN=ALB PE=1 SV=2	2	375	986934	758964	0.837391	375;499	19.3
120114_20_Orbi2_ZC_QC_220_HSAd0-d4-1to1-3_Din.raw	5556	760.044	3	BS3-d0	7.41604	1	0	-0.159061	CcmCcmTESLVNR	sp|P02768|ALBU_HUMAN Serum albumin OS=Homo sapiens GN=ALB PE=1 SV=2	2	502	TPVSDRVTK	sp|P02768|ALBU_HUMAN Serum albumin OS=Homo sapiens GN=ALB PE=1 SV=2	7	498	516402	394725	0.772271	498;502	5.6
120114_19_Orbi2_ZC_QC_220_HSAd0-d4-1to1-2_Din.raw	2964	615.334	4	BS3-d0	7.24142	1	7.24142	-0.428589	NLGKVGSK	sp|P02768|ALBU_HUMAN Serum albumin OS=Homo sapiens GN=ALB PE=1 SV=2	3	456	LDELRDEGKASSAK	sp|P02768|ALBU_HUMAN Serum albumin OS=Homo sapiens GN=ALB PE=1 SV=2	8	214	310652	297945	0.840206	214;456	13
120114_20_Orbi2_ZC_QC_220_HSAd0-d4-1to1-3_Din.raw	4061	794.438	3	BS3-d0	7.05965	1	7.05965	-0.505389	LAKTYETTLEK	sp|P02768|ALBU_HUMAN Serum albumin OS=Homo sapiens GN=ALB PE=1 SV=2	2	375	LKCcmASLQK	sp|P02768|ALBU_HUMAN Serum albumin OS=Homo sapiens GN=ALB PE=1 SV=2	1	223	151234	146482	0.545008	223;375	19.1
120114_18_Orbi2_ZC_QC_220_HSAd0-d4-1to1-1_Din.raw	9267	669.828	6	BS3-d0	6.21076	1	6.21076	-0.105164	AFKAWAVAR	sp|P02768|ALBU_HUMAN Serum albumin OS=Homo sapiens GN=ALB PE=1 SV=2	2	236	LVTDLTKVHTECcmCcmHGDLLECcmADDR	sp|P02768|ALBU_HUMAN Serum albumin OS=Homo sapiens GN=ALB PE=1 SV=2	6	264	946404	578966	0.56289	236;264	10.2
120114_19_Orbi2_ZC_QC_220_HSAd0-d4-1to1-2_Din.raw	6967	1006.47	3	BS3-d4	11.9333	1	11.9333	-0.235864	VHTECcmCcmHGDLLECcmADDR	sp|P02768|ALBU_HUMAN Serum albumin OS=Homo sapiens GN=ALB PE=1 SV=2	2	267	LVTDLTK	sp|P02768|ALBU_HUMAN Serum albumin OS=Homo sapiens GN=ALB PE=1 SV=2	5	263	2.71524e+006	2.15463e+006	0.915453	263;267	6.1
120114_19_Orbi2_ZC_QC_220_HSAd0-d4-1to1-2_Din.raw	3616	504.259	5	BS3-d4	11.6521	1	11.6521	-0.246499	FKDLGEENFK	sp|P02768|ALBU_HUMAN Serum albumin OS=Homo sapiens GN=ALB PE=1 SV=2	1	36	DAHKSEVAHR	sp|P02768|ALBU_HUMAN Serum albumin OS=Homo sapiens GN=ALB PE=1 SV=2	3	28	2.26253e+006	2.76344e+006	0.813341	28;36	N/A
120114_19_Orbi2_ZC_QC_220_HSAd0-d4-1to1-2_Din.raw	5737	735.89	4	BS3-d4	11.314	1	8.84181	-0.336644	FPKAEFAEVSK	sp|P02768|ALBU_HUMAN Serum albumin OS=Homo sapiens GN=ALB PE=1 SV=2	2	249	LKECcmCcmEKPLLEK	sp|P02768|ALBU_HUMAN Serum albumin OS=Homo sapiens GN=ALB PE=1 SV=2	1	300	1.94326e+006	1.48805e+006	0.748097	249;300	15.2
120114_18_Orbi2_ZC_QC_220_HSAd0-d4-1to1-1_Din.raw	7802	819.794	3	BS3-d4	11.0449	1	11.0449	-0.0462681	LAKTYETTLEK	sp|P02768|ALBU_HUMAN Serum albumin OS=Homo sapiens GN=ALB PE=1 SV=2	2	375	AFKAWAVAR	sp|P02768|ALBU_HUMAN Serum albumin OS=Homo sapiens GN=ALB PE=1 SV=2	2	236	2.37401e+006	1.77335e+006	0.74488	236;375	13.4
120114_18_Orbi2_ZC_QC_220_HSAd0-d4-1to1-1_Din.raw	3412	630.072	4	BS3-d4	10.8965	1	10.8965	-0.323735	FKDLGEENFK	sp|P02768|ALBU_HUMAN Serum albumin OS=Homo sapiens GN=ALB PE=1 SV=2	1	36	DAHKSEVAHR	sp|P02768|ALBU_HUMAN Serum albumin OS=Homo sapiens GN=ALB PE=1 SV=2	3	28	964222	977730	0.868499	28;36	N/A
120114_19_Orbi2_ZC_QC_220_HSAd0-d4-1to1-2_Din.raw	4277	597.086	4	BS3-d4	10.6319	1	10.6319	-0.682774	LKCcmASLQK	sp|P02768|ALBU_HUMAN Serum albumin OS=Homo sapiens GN=ALB PE=1 SV=2	1	223	LAKTYETTLEK	sp|P02768|ALBU_HUMAN Serum albumin OS=Homo sapiens GN=ALB PE=1 SV=2	2	375	878309	824637	0.982932	223;375	19.1
120114_19_Orbi2_ZC_QC_220_HSAd0-d4-1to1-2_Din.raw	6813	819.794	3	BS3-d4	10.4136	1	10.4136	-0.610024	AFKAWAVAR	sp|P02768|ALBU_HUMAN Serum albumin OS=Homo sapiens GN=ALB PE=1 SV=2	2	236	LAKTYETTLEK	sp|P02768|ALBU_HUMAN Serum albumin OS=Homo sapiens GN=ALB PE=1 SV=2	2	375	9.33363e+006	1.17902e+007	0.783542	236;375	13.4
120114_19_Orbi2_ZC_QC_220_HSAd0-d4-1to1-2_Din.raw	3621	630.072	4	BS3-d4	10.3872	1	10.3872	-0.358612	FKDLGEENFK	sp|P02768|ALBU_HUMAN Serum albumin OS=Homo sapiens GN=ALB PE=1 SV=2	1	36	DAHKSEVAHR	sp|P02768|ALBU_HUMAN Serum albumin OS=Homo sapiens GN=ALB PE=1 SV=2	3	28	1.98127e+006	2.3473e+006	0.869791	28;36	N/A
120114_19_Orbi2_ZC_QC_220_HSAd0-d4-1to1-2_Din.raw	4705	517.268	4	BS3-d4	10.3422	1	10.3422	-0.0431548	FKDLGEENFK	sp|P02768|ALBU_HUMAN Serum albumin OS=Homo sapiens GN=ALB PE=1 SV=2	1	36	SEVAHR	sp|P02768|ALBU_HUMAN Serum albumin OS=Homo sapiens GN=ALB PE=1 SV=2	0	29	610898	428779	0.63991	29;36	15.2
120114_19_Orbi2_ZC_QC_220_HSAd0-d4-1to1-2_Din.raw	6809	615.097	4	BS3-d4	10.2502	1	10.2502	-1.27193	AFKAWAVAR	sp|P02768|ALBU_HUMAN Serum albumin OS=Homo sapiens GN=ALB PE=1 SV=2	2	236	LAKTYETTLEK	sp|P02768|ALBU_HUMAN Serum albumin OS=Homo sapiens GN=ALB PE=1 SV=2	2	375	3.34578e+007	3.82298e+007	0.774168	236;375	13.4
120114_20_Orbi2_ZC_QC_220_HSAd0-d4-1to1-3_Din.raw	3453	630.072	4	BS3-d4	10.145	1	10.145	-0.156281	FKDLGEENFK	sp|P02768|ALBU_HUMAN Serum albumin OS=Homo sapiens GN=ALB PE=1 SV=2	1	36	DAHKSEVAHR	sp|P02768|ALBU_HUMAN Serum albumin OS=Homo sapiens GN=ALB PE=1 SV=2	3	28	770427	684006	0.893643	28;36	N/A
120114_20_Orbi2_ZC_QC_220_HSAd0-d4-1to1-3_Din.raw	7885	819.795	3	BS3-d4	10.0586	1	10.0586	0.28133	LAKTYETTLEK	sp|P02768|ALBU_HUMAN Serum albumin OS=Homo sapiens GN=ALB PE=1 SV=2	2	375	AFKAWAVAR	sp|P02768|ALBU_HUMAN Serum albumin OS=Homo sapiens GN=ALB PE=1 SV=2	2	236	2.29561e+006	1.6295e+006	0.782004	236;375	13.4
120114_20_Orbi2_ZC_QC_220_HSAd0-d4-1to1-3_Din.raw	3446	504.259	5	BS3-d4	10.0495	1	10.0495	0.0571062	DAHKSEVAHR	sp|P02768|ALBU_HUMAN Serum albumin OS=Homo sapiens GN=ALB PE=1 SV=2	3	28	FKDLGEENFK	sp|P02768|ALBU_HUMAN Serum albumin OS=Homo sapiens GN=ALB PE=1 SV=2	1	36	992764	659970	0.788947	28;36	N/A
120114_19_Orbi2_ZC_QC_220_HSAd0-d4-1to1-2_Din.raw	7657	886.405	3	BS3-d4	9.95469	1	9.95469	-0.399898	TCcmVADESAENCcmDK	sp|P02768|ALBU_HUMAN Serum albumin OS=Homo sapiens GN=ALB PE=1 SV=2	6	82	SLHTLFGDK	sp|P02768|ALBU_HUMAN Serum albumin OS=Homo sapiens GN=ALB PE=1 SV=2	0	89	5.15983e+006	3.7415e+006	0.838416	82;89	13.9
120114_19_Orbi2_ZC_QC_220_HSAd0-d4-1to1-2_Din.raw	4282	597.086	4	BS3-d4	9.91724	1	9.91724	-0.682774	LAKTYETTLEK	sp|P02768|ALBU_HUMAN Serum albumin OS=Homo sapiens GN=ALB PE=1 SV=2	2	375	LKCcmASLQK	sp|P02768|ALBU_HUMAN Serum albumin OS=Homo sapiens GN=ALB PE=1 SV=2	1	223	894288	824637	0.878155	223;375	19.1
120114_19_Orbi2_ZC_QC_220_HSAd0-d4-1to1-2_Din.raw	1640	459.762	4	BS3-d4	9.88135	1	3.75842	-1.64183	ASSAKQR	sp|P02768|ALBU_HUMAN Serum albumin OS=Homo sapiens GN=ALB PE=1 SV=2	4	219	LKCcmASLQK	sp|P02768|ALBU_HUMAN Serum albumin OS=Homo sapiens GN=ALB PE=1 SV=2	1	223	1.21083e+007	1.167e+007	0.776913	219;223	6.7
120114_18_Orbi2_ZC_QC_220_HSAd0-d4-1to1-1_Din.raw	1628	459.763	4	BS3-d4	9.79116	1	3.10918	-1.45542	ASSAKQR	sp|P02768|ALBU_HUMAN Serum albumin OS=Homo sapiens GN=ALB PE=1 SV=2	4	219	LKCcmASLQK	sp|P02768|ALBU_HUMAN Serum albumin OS=Homo sapiens GN=ALB PE=1 SV=2	1	223	1.03475e+007	9.10414e+006	0.773578	219;223	6.7
120114_19_Orbi2_ZC_QC_220_HSAd0-d4-1to1-2_Din.raw	10923	968.024	4	BS3-d4	9.77241	1	9.77241	-1.53168	QNCcmELFEQLGEYKFQNALLVR	sp|P02768|ALBU_HUMAN Serum albumin OS=Homo sapiens GN=ALB PE=1 SV=2	12	426	KQTALVELVK	sp|P02768|ALBU_HUMAN Serum albumin OS=Homo sapiens GN=ALB PE=1 SV=2	0	549	2.4223e+007	1.81771e+007	0.95728	426;549	11.6
120114_18_Orbi2_ZC_QC_220_HSAd0-d4-1to1-1_Din.raw	8095	930.431	3	BS3-d4	9.65324	1	9.65324	-0.378106	TCcmVADESAENCcmDK	sp|P02768|ALBU_HUMAN Serum albumin OS=Homo sapiens GN=ALB PE=1 SV=2	0	76	LVNEVTEFAK	sp|P02768|ALBU_HUMAN Serum albumin OS=Homo sapiens GN=ALB PE=1 SV=2	5	71	1.53598e+006	1.7132e+006	0.86616	71;76	8.8
120114_19_Orbi2_ZC_QC_220_HSAd0-d4-1to1-2_Din.raw	9096	930.431	3	BS3-d4	9.54013	1	9.54013	-0.788276	TCcmVADESAENCcmDK	sp|P02768|ALBU_HUMAN Serum albumin OS=Homo sapiens GN=ALB PE=1 SV=2	0	76	LVNEVTEFAK	sp|P02768|ALBU_HUMAN Serum albumin OS=Homo sapiens GN=ALB PE=1 SV=2	5	71	4.18316e+006	3.93218e+006	0.833607	71;76	8.8
120114_20_Orbi2_ZC_QC_220_HSAd0-d4-1to1-3_Din.raw	4799	761.384	3	BS3-d4	9.45401	1	0	-1.23096	CcmCcmTESLVNR	sp|P02768|ALBU_HUMAN Serum albumin OS=Homo sapiens GN=ALB PE=1 SV=2	2	502	TPVSDRVTK	sp|P02768|ALBU_HUMAN Serum albumin OS=Homo sapiens GN=ALB PE=1 SV=2	7	498	1.79683e+007	1.65395e+007	0.891798	498;502	5.6
120114_19_Orbi2_ZC_QC_220_HSAd0-d4-1to1-2_Din.raw	7073	879.673	4	BS3-d4	9.44236	1	9.44236	-1.75266	VHTECcmCcmHGDLLECcmADDRADLAK	sp|P02768|ALBU_HUMAN Serum albumin OS=Homo sapiens GN=ALB PE=1 SV=2	2	267	LVTDLTK	sp|P02768|ALBU_HUMAN Serum albumin OS=Homo sapiens GN=ALB PE=1 SV=2	5	263	8.42611e+006	1.00142e+007	1.02368	263;267	6.1
120114_19_Orbi2_ZC_QC_220_HSAd0-d4-1to1-2_Din.raw	5758	588.914	5	BS3-d4	9.35654	1	7.5577	0.615515	FPKAEFAEVSK	sp|P02768|ALBU_HUMAN Serum albumin OS=Homo sapiens GN=ALB PE=1 SV=2	2	249	LKECcmCcmEKPLLEK	sp|P02768|ALBU_HUMAN Serum albumin OS=Homo sapiens GN=ALB PE=1 SV=2	1	300	8.48731e+006	2.22967e+006	0.309629	249;300	15.2
120114_19_Orbi2_ZC_QC_220_HSAd0-d4-1to1-2_Din.raw	1643	459.762	4	BS3-d4	9.31641	1	3.42814	-1.64183	LKCcmASLQK	sp|P02768|ALBU_HUMAN Serum albumin OS=Homo sapiens GN=ALB PE=1 SV=2	1	223	ASSAKQR	sp|P02768|ALBU_HUMAN Serum albumin OS=Homo sapiens GN=ALB PE=1 SV=2	4	219	1.21083e+007	1.167e+007	0.776913	219;223	6.7
120114_19_Orbi2_ZC_QC_220_HSAd0-d4-1to1-2_Din.raw	5206	696.426	3	BS3-d4	9.24902	1	9.24902	-0.184978	KQTALVELVK	sp|P02768|ALBU_HUMAN Serum albumin OS=Homo sapiens GN=ALB PE=1 SV=2	0	549	ATKEQLK	sp|P02768|ALBU_HUMAN Serum albumin OS=Homo sapiens GN=ALB PE=1 SV=2	2	565	325244	1.40802e+006	4.9062	549;565	18.3
120114_19_Orbi2_ZC_QC_220_HSAd0-d4-1to1-2_Din.raw	3613	504.259	5	BS3-d4	9.20471	1	9.20471	-0.246499	FKDLGEENFK	sp|P02768|ALBU_HUMAN Serum albumin OS=Homo sapiens GN=ALB PE=1 SV=2	1	36	DAHKSEVAHR	sp|P02768|ALBU_HUMAN Serum albumin OS=Homo sapiens GN=ALB PE=1 SV=2	3	28	2.26253e+006	2.76344e+006	0.813341	28;36	N/A
120114_20_Orbi2_ZC_QC_220_HSAd0-d4-1to1-3_Din.raw	4027	597.086	4	BS3-d4	9.10138	1	9.10138	-1.28738	LAKTYETTLEK	sp|P02768|ALBU_HUMAN Serum albumin OS=Homo sapiens GN=ALB PE=1 SV=2	2	375	LKCcmASLQK	sp|P02768|ALBU_HUMAN Serum albumin OS=Homo sapiens GN=ALB PE=1 SV=2	1	223	673381	403866	0.799744	223;375	19.1
120114_19_Orbi2_ZC_QC_220_HSAd0-d4-1to1-2_Din.raw	8116	665.055	4	BS3-d4	9.03479	1	9.03479	-1.19336	TCcmVADESAENCcmDK	sp|P02768|ALBU_HUMAN Serum albumin OS=Homo sapiens GN=ALB PE=1 SV=2	6	82	SLHTLFGDK	sp|P02768|ALBU_HUMAN Serum albumin OS=Homo sapiens GN=ALB PE=1 SV=2	0	89	6.52295e+006	4.46342e+006	0.799128	82;89	13.9
120114_20_Orbi2_ZC_QC_220_HSAd0-d4-1to1-3_Din.raw	4794	761.384	3	BS3-d4	8.87238	1	0	-1.23096	CcmCcmTESLVNR	sp|P02768|ALBU_HUMAN Serum albumin OS=Homo sapiens GN=ALB PE=1 SV=2	2	502	TPVSDRVTK	sp|P02768|ALBU_HUMAN Serum albumin OS=Homo sapiens GN=ALB PE=1 SV=2	7	498	1.79683e+007	1.65395e+007	0.891798	498;502	5.6
120114_18_Orbi2_ZC_QC_220_HSAd0-d4-1to1-1_Din.raw	7803	588.914	5	BS3-d4	8.86389	1	7.52123	-0.188105	LKECcmCcmEKPLLEK	sp|P02768|ALBU_HUMAN Serum albumin OS=Homo sapiens GN=ALB PE=1 SV=2	1	300	FPKAEFAEVSK	sp|P02768|ALBU_HUMAN Serum albumin OS=Homo sapiens GN=ALB PE=1 SV=2	2	249	443299	343807	0.78998	249;300	15.2
120114_18_Orbi2_ZC_QC_220_HSAd0-d4-1to1-1_Din.raw	4819	761.384	3	BS3-d4	8.83854	1	0	-1.44841	CcmCcmTESLVNR	sp|P02768|ALBU_HUMAN Serum albumin OS=Homo sapiens GN=ALB PE=1 SV=2	2	502	TPVSDRVTK	sp|P02768|ALBU_HUMAN Serum albumin OS=Homo sapiens GN=ALB PE=1 SV=2	7	498	1.77527e+007	2.23473e+007	0.882108	498;502	5.6
120114_19_Orbi2_ZC_QC_220_HSAd0-d4-1to1-2_Din.raw	7654	886.405	3	BS3-d4	8.78507	1	8.78507	-0.399898	TCcmVADESAENCcmDK	sp|P02768|ALBU_HUMAN Serum albumin OS=Homo sapiens GN=ALB PE=1 SV=2	6	82	SLHTLFGDK	sp|P02768|ALBU_HUMAN Serum albumin OS=Homo sapiens GN=ALB PE=1 SV=2	0	89	5.15983e+006	3.7415e+006	0.838416	82;89	13.9
120114_19_Orbi2_ZC_QC_220_HSAd0-d4-1to1-2_Din.raw	5194	761.384	3	BS3-d4	8.75616	1	0	-1.48287	CcmCcmTESLVNR	sp|P02768|ALBU_HUMAN Serum albumin OS=Homo sapiens GN=ALB PE=1 SV=2	2	502	TPVSDRVTK	sp|P02768|ALBU_HUMAN Serum albumin OS=Homo sapiens GN=ALB PE=1 SV=2	7	498	1.96993e+007	2.03497e+007	0.869423	498;502	5.6
120114_18_Orbi2_ZC_QC_220_HSAd0-d4-1to1-1_Din.raw	8098	879.674	4	BS3-d4	8.52424	1	8.52424	-0.799703	VHTECcmCcmHGDLLECcmADDRADLAK	sp|P02768|ALBU_HUMAN Serum albumin OS=Homo sapiens GN=ALB PE=1 SV=2	2	267	LVTDLTK	sp|P02768|ALBU_HUMAN Serum albumin OS=Homo sapiens GN=ALB PE=1 SV=2	5	263	1.22773e+006	1.00153e+006	0.779165	263;267	6.1
120114_20_Orbi2_ZC_QC_220_HSAd0-d4-1to1-3_Din.raw	1481	658.347	3	BS3-d4	8.4334	1	8.4334	0.281446	NLGKVGSK	sp|P02768|ALBU_HUMAN Serum albumin OS=Homo sapiens GN=ALB PE=1 SV=2	3	456	CcmCcmKHPEAK	sp|P02768|ALBU_HUMAN Serum albumin OS=Homo sapiens GN=ALB PE=1 SV=2	2	463	406351	244488	0.685245	456;463	11.8
120114_19_Orbi2_ZC_QC_220_HSAd0-d4-1to1-2_Din.raw	1478	658.346	3	BS3-d4	8.12143	1	8.12143	0.159039	CcmCcmKHPEAK	sp|P02768|ALBU_HUMAN Serum albumin OS=Homo sapiens GN=ALB PE=1 SV=2	2	463	NLGKVGSK	sp|P02768|ALBU_HUMAN Serum albumin OS=Homo sapiens GN=ALB PE=1 SV=2	3	456	688109	413391	0.807464	456;463	11.8
120114_20_Orbi2_ZC_QC_220_HSAd0-d4-1to1-3_Din.raw	7594	755.104	4	BS3-d4	7.7299	1	7.7299	-0.606344	VHTECcmCcmHGDLLECcmADDR	sp|P02768|ALBU_HUMAN Serum albumin OS=Homo sapiens GN=ALB PE=1 SV=2	2	267	LVTDLTK	sp|P02768|ALBU_HUMAN Serum albumin OS=Homo sapiens GN=ALB PE=1 SV=2	5	263	2.92218e+006	2.01628e+006	0.798113	263;267	6.1
120114_18_Orbi2_ZC_QC_220_HSAd0-d4-1to1-1_Din.raw	1472	658.346	3	BS3-d4	7.62372	1	7.62372	0.215523	NLGKVGSK	sp|P02768|ALBU_HUMAN Serum albumin OS=Homo sapiens GN=ALB PE=1 SV=2	3	456	CcmCcmKHPEAK	sp|P02768|ALBU_HUMAN Serum albumin OS=Homo sapiens GN=ALB PE=1 SV=2	2	463	472371	301378	0.788536	456;463	11.8
120114_20_Orbi2_ZC_QC_220_HSAd0-d4-1to1-3_Din.raw	8083	879.674	4	BS3-d4	7.3079	1	7.3079	-0.449253	VHTECcmCcmHGDLLECcmADDRADLAK	sp|P02768|ALBU_HUMAN Serum albumin OS=Homo sapiens GN=ALB PE=1 SV=2	2	267	LVTDLTK	sp|P02768|ALBU_HUMAN Serum albumin OS=Homo sapiens GN=ALB PE=1 SV=2	5	263	2.39983e+006	1.85113e+006	0.851325	263;267	6.1
120114_20_Orbi2_ZC_QC_220_HSAd0-d4-1to1-3_Din.raw	6033	726.88	4	BS3-d4	6.83069	1	6.83069	-0.432492	VTKCcmCcmTESLVNR	sp|P02768|ALBU_HUMAN Serum albumin OS=Homo sapiens GN=ALB PE=1 SV=2	2	499	LAKTYETTLEK	sp|P02768|ALBU_HUMAN Serum albumin OS=Homo sapiens GN=ALB PE=1 SV=2	2	375	1.63365e+006	1.27947e+006	0.7717	375;499	19.3
120114_18_Orbi2_ZC_QC_220_HSAd0-d4-1to1-1_Din.raw	9742	1025.19	3	BS3-d4	6.40149	1	2.82189	-0.334389	KLVAASQAALGL	sp|P02768|ALBU_HUMAN Serum albumin OS=Homo sapiens GN=ALB PE=1 SV=2	0	598	AVMDDFAAFVEKCcmCcmK	sp|P02768|ALBU_HUMAN Serum albumin OS=Homo sapiens GN=ALB PE=1 SV=2	11	581	438467	400176	0.863029	581;598	14.4
120114_14_Orbi2_ZC_QC_220_HSAd0-d4-1to2-1_Din.raw	4709	517.268	4	BS3-d4	13.1155	1	13.1155	0.0298192	FKDLGEENFK	sp|P02768|ALBU_HUMAN Serum albumin OS=Homo sapiens GN=ALB PE=1 SV=2	1	36	SEVAHR	sp|P02768|ALBU_HUMAN Serum albumin OS=Homo sapiens GN=ALB PE=1 SV=2	0	29	292314	398151	1.43162	29;36	15.2
120114_16_Orbi2_ZC_QC_220_HSAd0-d4-1to2-3_Din.raw	4834	517.268	4	BS3-d4	12.7206	1	12.7206	-0.0975073	FKDLGEENFK	sp|P02768|ALBU_HUMAN Serum albumin OS=Homo sapiens GN=ALB PE=1 SV=2	1	36	SEVAHR	sp|P02768|ALBU_HUMAN Serum albumin OS=Homo sapiens GN=ALB PE=1 SV=2	0	29	475965	814550	1.92515	29;36	15.2
120114_14_Orbi2_ZC_QC_220_HSAd0-d4-1to2-1_Din.raw	4704	517.268	4	BS3-d4	12.6755	1	12.6755	0.0298192	FKDLGEENFK	sp|P02768|ALBU_HUMAN Serum albumin OS=Homo sapiens GN=ALB PE=1 SV=2	1	36	SEVAHR	sp|P02768|ALBU_HUMAN Serum albumin OS=Homo sapiens GN=ALB PE=1 SV=2	0	29	292314	398151	1.43162	29;36	15.2
120114_14_Orbi2_ZC_QC_220_HSAd0-d4-1to2-1_Din.raw	6957	1006.47	3	BS3-d4	12.4722	1	12.4722	-0.481967	VHTECcmCcmHGDLLECcmADDR	sp|P02768|ALBU_HUMAN Serum albumin OS=Homo sapiens GN=ALB PE=1 SV=2	2	267	LVTDLTK	sp|P02768|ALBU_HUMAN Serum albumin OS=Homo sapiens GN=ALB PE=1 SV=2	5	263	1.19114e+006	1.83373e+006	1.35216	263;267	6.1
120114_16_Orbi2_ZC_QC_220_HSAd0-d4-1to2-3_Din.raw	3703	504.259	5	BS3-d4	12.3711	1	12.3711	-0.702895	FKDLGEENFK	sp|P02768|ALBU_HUMAN Serum albumin OS=Homo sapiens GN=ALB PE=1 SV=2	1	36	DAHKSEVAHR	sp|P02768|ALBU_HUMAN Serum albumin OS=Homo sapiens GN=ALB PE=1 SV=2	3	28	1.36288e+006	1.78347e+006	1.5813	28;36	N/A
120114_16_Orbi2_ZC_QC_220_HSAd0-d4-1to2-3_Din.raw	6954	819.794	3	BS3-d4	12.2319	1	12.2319	-0.637985	LAKTYETTLEK	sp|P02768|ALBU_HUMAN Serum albumin OS=Homo sapiens GN=ALB PE=1 SV=2	2	375	AFKAWAVAR	sp|P02768|ALBU_HUMAN Serum albumin OS=Homo sapiens GN=ALB PE=1 SV=2	2	236	9.76577e+006	2.23225e+007	2.0343	236;375	13.4
120114_14_Orbi2_ZC_QC_220_HSAd0-d4-1to2-1_Din.raw	3619	504.259	5	BS3-d4	12.2229	1	12.2229	-0.112588	FKDLGEENFK	sp|P02768|ALBU_HUMAN Serum albumin OS=Homo sapiens GN=ALB PE=1 SV=2	1	36	DAHKSEVAHR	sp|P02768|ALBU_HUMAN Serum albumin OS=Homo sapiens GN=ALB PE=1 SV=2	3	28	1.5815e+006	2.62749e+006	1.85729	28;36	N/A
120114_14_Orbi2_ZC_QC_220_HSAd0-d4-1to2-1_Din.raw	4921	968.838	3	BS3-d4	11.7137	1	11.7137	-0.454306	VTKCcmCcmTESLVNR	sp|P02768|ALBU_HUMAN Serum albumin OS=Homo sapiens GN=ALB PE=1 SV=2	2	499	LAKTYETTLEK	sp|P02768|ALBU_HUMAN Serum albumin OS=Homo sapiens GN=ALB PE=1 SV=2	2	375	694352	1.27217e+006	1.65135	375;499	19.3
120114_14_Orbi2_ZC_QC_220_HSAd0-d4-1to2-1_Din.raw	6952	1006.47	3	BS3-d4	11.4838	1	11.4838	-0.481967	VHTECcmCcmHGDLLECcmADDR	sp|P02768|ALBU_HUMAN Serum albumin OS=Homo sapiens GN=ALB PE=1 SV=2	2	267	LVTDLTK	sp|P02768|ALBU_HUMAN Serum albumin OS=Homo sapiens GN=ALB PE=1 SV=2	5	263	1.19114e+006	1.83373e+006	1.59862	263;267	6.1
120114_15_Orbi2_ZC_QC_220_HSAd0-d4-1to2-2_Din.raw	4494	517.268	4	BS3-d4	11.4214	1	11.4214	-0.0527328	FKDLGEENFK	sp|P02768|ALBU_HUMAN Serum albumin OS=Homo sapiens GN=ALB PE=1 SV=2	1	36	SEVAHR	sp|P02768|ALBU_HUMAN Serum albumin OS=Homo sapiens GN=ALB PE=1 SV=2	0	29	269345	502002	1.70808	29;36	15.2
120114_14_Orbi2_ZC_QC_220_HSAd0-d4-1to2-1_Din.raw	7111	879.674	4	BS3-d4	11.3404	1	11.3404	-0.7446	VHTECcmCcmHGDLLECcmADDRADLAK	sp|P02768|ALBU_HUMAN Serum albumin OS=Homo sapiens GN=ALB PE=1 SV=2	2	267	LVTDLTK	sp|P02768|ALBU_HUMAN Serum albumin OS=Homo sapiens GN=ALB PE=1 SV=2	5	263	1.4566e+006	3.62501e+006	2.09614	263;267	6.1
120114_16_Orbi2_ZC_QC_220_HSAd0-d4-1to2-3_Din.raw	5888	588.914	5	BS3-d4	11.2934	1	8.73659	0.338648	LKECcmCcmEKPLLEK	sp|P02768|ALBU_HUMAN Serum albumin OS=Homo sapiens GN=ALB PE=1 SV=2	1	300	FPKAEFAEVSK	sp|P02768|ALBU_HUMAN Serum albumin OS=Homo sapiens GN=ALB PE=1 SV=2	2	249	1.10382e+007	3.30231e+006	0.28882	249;300	15.2
120114_16_Orbi2_ZC_QC_220_HSAd0-d4-1to2-3_Din.raw	5896	735.89	4	BS3-d4	11.2927	1	9.21978	-0.347781	LKECcmCcmEKPLLEK	sp|P02768|ALBU_HUMAN Serum albumin OS=Homo sapiens GN=ALB PE=1 SV=2	1	300	FPKAEFAEVSK	sp|P02768|ALBU_HUMAN Serum albumin OS=Homo sapiens GN=ALB PE=1 SV=2	2	249	795589	1.36728e+006	1.76077	249;300	15.2
120114_16_Orbi2_ZC_QC_220_HSAd0-d4-1to2-3_Din.raw	10977	774.622	5	BS3-d4	11.1191	1	11.1191	-0.279891	QNCcmELFEQLGEYKFQNALLVR	sp|P02768|ALBU_HUMAN Serum albumin OS=Homo sapiens GN=ALB PE=1 SV=2	12	426	KQTALVELVK	sp|P02768|ALBU_HUMAN Serum albumin OS=Homo sapiens GN=ALB PE=1 SV=2	0	549	569429	903476	1.65605	426;549	11.6
120114_14_Orbi2_ZC_QC_220_HSAd0-d4-1to2-1_Din.raw	8881	930.431	3	BS3-d4	10.9823	1	10.9823	-0.577092	TCcmVADESAENCcmDK	sp|P02768|ALBU_HUMAN Serum albumin OS=Homo sapiens GN=ALB PE=1 SV=2	0	76	LVNEVTEFAK	sp|P02768|ALBU_HUMAN Serum albumin OS=Homo sapiens GN=ALB PE=1 SV=2	5	71	1.30252e+006	4.64544e+006	1.93626	71;76	8.8
120114_14_Orbi2_ZC_QC_220_HSAd0-d4-1to2-1_Din.raw	7574	615.098	4	BS3-d4	10.9789	1	10.9789	-0.210935	LAKTYETTLEK	sp|P02768|ALBU_HUMAN Serum albumin OS=Homo sapiens GN=ALB PE=1 SV=2	2	375	AFKAWAVAR	sp|P02768|ALBU_HUMAN Serum albumin OS=Homo sapiens GN=ALB PE=1 SV=2	2	236	1.40408e+006	1.67795e+006	2.40485	236;375	13.4
120114_16_Orbi2_ZC_QC_220_HSAd0-d4-1to2-3_Din.raw	4820	669.939	5	BS3-d4	10.9515	1	10.9515	-0.448101	CcmCcmKADDKETCcmFAEEGKK	sp|P02768|ALBU_HUMAN Serum albumin OS=Homo sapiens GN=ALB PE=1 SV=2	2	584	KQTALVELVK	sp|P02768|ALBU_HUMAN Serum albumin OS=Homo sapiens GN=ALB PE=1 SV=2	0	549	4.99409e+006	1.47102e+006	0.235479	549;584	17.4
120114_15_Orbi2_ZC_QC_220_HSAd0-d4-1to2-2_Din.raw	7633	819.794	3	BS3-d4	10.9091	1	10.9091	-0.362	LAKTYETTLEK	sp|P02768|ALBU_HUMAN Serum albumin OS=Homo sapiens GN=ALB PE=1 SV=2	2	375	AFKAWAVAR	sp|P02768|ALBU_HUMAN Serum albumin OS=Homo sapiens GN=ALB PE=1 SV=2	2	236	2.45603e+006	3.41473e+006	1.61778	236;375	13.4
120114_16_Orbi2_ZC_QC_220_HSAd0-d4-1to2-3_Din.raw	10948	968.025	4	BS3-d4	10.8898	1	10.8898	-1.29025	QNCcmELFEQLGEYKFQNALLVR	sp|P02768|ALBU_HUMAN Serum albumin OS=Homo sapiens GN=ALB PE=1 SV=2	12	426	KQTALVELVK	sp|P02768|ALBU_HUMAN Serum albumin OS=Homo sapiens GN=ALB PE=1 SV=2	0	549	1.41844e+007	2.66267e+007	1.94735	426;549	11.6
120114_15_Orbi2_ZC_QC_220_HSAd0-d4-1to2-2_Din.raw	1446	658.347	3	BS3-d4	10.8694	1	10.8694	0.719	NLGKVGSK	sp|P02768|ALBU_HUMAN Serum albumin OS=Homo sapiens GN=ALB PE=1 SV=2	3	456	CcmCcmKHPEAK	sp|P02768|ALBU_HUMAN Serum albumin OS=Homo sapiens GN=ALB PE=1 SV=2	2	463	287099	515761	2.03087	456;463	11.8
120114_15_Orbi2_ZC_QC_220_HSAd0-d4-1to2-2_Din.raw	5475	735.89	4	BS3-d4	10.7366	1	7.83963	-0.274438	FPKAEFAEVSK	sp|P02768|ALBU_HUMAN Serum albumin OS=Homo sapiens GN=ALB PE=1 SV=2	2	249	LKECcmCcmEKPLLEK	sp|P02768|ALBU_HUMAN Serum albumin OS=Homo sapiens GN=ALB PE=1 SV=2	1	300	464729	803506	1.77515	249;300	15.2
120114_14_Orbi2_ZC_QC_220_HSAd0-d4-1to2-1_Din.raw	9312	999.972	4	BS3-d4	10.7223	1	9.55693	-0.265791	LVNEVTEFAKTCcmVADESAENCcmDK	sp|P02768|ALBU_HUMAN Serum albumin OS=Homo sapiens GN=ALB PE=1 SV=2	9	75	FKDLGEENFK	sp|P02768|ALBU_HUMAN Serum albumin OS=Homo sapiens GN=ALB PE=1 SV=2	1	36	924201	1.40165e+006	1.79633	36;75	9.4
120114_16_Orbi2_ZC_QC_220_HSAd0-d4-1to2-3_Din.raw	3708	630.072	4	BS3-d4	10.6862	1	10.6862	-0.896101	FKDLGEENFK	sp|P02768|ALBU_HUMAN Serum albumin OS=Homo sapiens GN=ALB PE=1 SV=2	1	36	DAHKSEVAHR	sp|P02768|ALBU_HUMAN Serum albumin OS=Homo sapiens GN=ALB PE=1 SV=2	3	28	1.14509e+006	1.35642e+006	1.34998	28;36	N/A
120114_14_Orbi2_ZC_QC_220_HSAd0-d4-1to2-1_Din.raw	3626	630.072	4	BS3-d4	10.6447	1	10.6447	-0.371632	FKDLGEENFK	sp|P02768|ALBU_HUMAN Serum albumin OS=Homo sapiens GN=ALB PE=1 SV=2	1	36	DAHKSEVAHR	sp|P02768|ALBU_HUMAN Serum albumin OS=Homo sapiens GN=ALB PE=1 SV=2	3	28	1.04044e+006	1.90597e+006	2.0437	28;36	N/A
120114_16_Orbi2_ZC_QC_220_HSAd0-d4-1to2-3_Din.raw	9175	930.431	3	BS3-d4	10.6272	1	10.6272	-0.596839	TCcmVADESAENCcmDK	sp|P02768|ALBU_HUMAN Serum albumin OS=Homo sapiens GN=ALB PE=1 SV=2	0	76	LVNEVTEFAK	sp|P02768|ALBU_HUMAN Serum albumin OS=Homo sapiens GN=ALB PE=1 SV=2	5	71	2.44363e+006	4.88004e+006	1.90736	71;76	8.8
120114_15_Orbi2_ZC_QC_220_HSAd0-d4-1to2-2_Din.raw	3466	630.072	4	BS3-d4	10.6101	1	10.6101	-0.227939	FKDLGEENFK	sp|P02768|ALBU_HUMAN Serum albumin OS=Homo sapiens GN=ALB PE=1 SV=2	1	36	DAHKSEVAHR	sp|P02768|ALBU_HUMAN Serum albumin OS=Homo sapiens GN=ALB PE=1 SV=2	3	28	582429	1.46693e+006	1.95223	28;36	N/A
120114_14_Orbi2_ZC_QC_220_HSAd0-d4-1to2-1_Din.raw	6764	819.794	3	BS3-d4	10.5895	1	10.5895	-0.572962	AFKAWAVAR	sp|P02768|ALBU_HUMAN Serum albumin OS=Homo sapiens GN=ALB PE=1 SV=2	2	236	LAKTYETTLEK	sp|P02768|ALBU_HUMAN Serum albumin OS=Homo sapiens GN=ALB PE=1 SV=2	2	375	7.22897e+006	1.09649e+007	1.35873	236;375	13.4
120114_16_Orbi2_ZC_QC_220_HSAd0-d4-1to2-3_Din.raw	4841	689.355	3	BS3-d4	10.5297	1	10.5297	0.0681857	FKDLGEENFK	sp|P02768|ALBU_HUMAN Serum albumin OS=Homo sapiens GN=ALB PE=1 SV=2	1	36	SEVAHR	sp|P02768|ALBU_HUMAN Serum albumin OS=Homo sapiens GN=ALB PE=1 SV=2	0	29	153561	256421	2.13016	29;36	15.2
120114_14_Orbi2_ZC_QC_220_HSAd0-d4-1to2-1_Din.raw	9783	893.681	4	BS3-d4	10.52	1	3.61261	-0.289238	SLHTLFGDKLCcmTVATLR	sp|P02768|ALBU_HUMAN Serum albumin OS=Homo sapiens GN=ALB PE=1 SV=2	0	89	TCcmVADESAENCcmDK	sp|P02768|ALBU_HUMAN Serum albumin OS=Homo sapiens GN=ALB PE=1 SV=2	6	82	1.9585e+006	4.24016e+006	1.88067	82;89	13.9
120114_14_Orbi2_ZC_QC_220_HSAd0-d4-1to2-1_Din.raw	9268	999.972	4	BS3-d4	10.5031	1	8.76984	-0.265791	LVNEVTEFAKTCcmVADESAENCcmDK	sp|P02768|ALBU_HUMAN Serum albumin OS=Homo sapiens GN=ALB PE=1 SV=2	9	75	FKDLGEENFK	sp|P02768|ALBU_HUMAN Serum albumin OS=Homo sapiens GN=ALB PE=1 SV=2	1	36	924201	1.40165e+006	1.79633	36;75	9.4
120114_14_Orbi2_ZC_QC_220_HSAd0-d4-1to2-1_Din.raw	1467	658.347	3	BS3-d4	10.4588	1	10.4588	0.826867	CcmCcmKHPEAK	sp|P02768|ALBU_HUMAN Serum albumin OS=Homo sapiens GN=ALB PE=1 SV=2	2	463	NLGKVGSK	sp|P02768|ALBU_HUMAN Serum albumin OS=Homo sapiens GN=ALB PE=1 SV=2	3	456	484191	1.04631e+006	1.91971	456;463	11.8
120114_14_Orbi2_ZC_QC_220_HSAd0-d4-1to2-1_Din.raw	5707	735.89	4	BS3-d4	10.3995	1	10.3995	-0.343291	FPKAEFAEVSK	sp|P02768|ALBU_HUMAN Serum albumin OS=Homo sapiens GN=ALB PE=1 SV=2	2	249	LKECcmCcmEKPLLEK	sp|P02768|ALBU_HUMAN Serum albumin OS=Homo sapiens GN=ALB PE=1 SV=2	1	300	1.01963e+006	2.27906e+006	1.90912	249;300	15.2
120114_15_Orbi2_ZC_QC_220_HSAd0-d4-1to2-2_Din.raw	7709	819.794	3	BS3-d4	10.2936	1	10.2936	-0.362	AFKAWAVAR	sp|P02768|ALBU_HUMAN Serum albumin OS=Homo sapiens GN=ALB PE=1 SV=2	2	236	LAKTYETTLEK	sp|P02768|ALBU_HUMAN Serum albumin OS=Homo sapiens GN=ALB PE=1 SV=2	2	375	2.45603e+006	3.41473e+006	1.61778	236;375	13.4
120114_16_Orbi2_ZC_QC_220_HSAd0-d4-1to2-3_Din.raw	5890	735.89	4	BS3-d4	10.2891	1	7.70587	-0.347781	FPKAEFAEVSK	sp|P02768|ALBU_HUMAN Serum albumin OS=Homo sapiens GN=ALB PE=1 SV=2	2	249	LKECcmCcmEKPLLEK	sp|P02768|ALBU_HUMAN Serum albumin OS=Homo sapiens GN=ALB PE=1 SV=2	1	300	795589	1.36728e+006	1.76077	249;300	15.2
120114_16_Orbi2_ZC_QC_220_HSAd0-d4-1to2-3_Din.raw	7252	879.673	4	BS3-d4	10.234	1	10.234	-1.36804	VHTECcmCcmHGDLLECcmADDRADLAK	sp|P02768|ALBU_HUMAN Serum albumin OS=Homo sapiens GN=ALB PE=1 SV=2	2	267	LVTDLTK	sp|P02768|ALBU_HUMAN Serum albumin OS=Homo sapiens GN=ALB PE=1 SV=2	5	263	3.60156e+006	5.88721e+006	1.6475	263;267	6.1
120114_16_Orbi2_ZC_QC_220_HSAd0-d4-1to2-3_Din.raw	1641	612.681	3	BS3-d4	10.2113	1	1.60932	-1.55205	LKCcmASLQK	sp|P02768|ALBU_HUMAN Serum albumin OS=Homo sapiens GN=ALB PE=1 SV=2	1	223	ASSAKQR	sp|P02768|ALBU_HUMAN Serum albumin OS=Homo sapiens GN=ALB PE=1 SV=2	4	219	7.16435e+006	1.28523e+007	1.65008	219;223	6.7
120114_15_Orbi2_ZC_QC_220_HSAd0-d4-1to2-2_Din.raw	7617	615.097	4	BS3-d4	10.1277	1	10.1277	-0.892142	LAKTYETTLEK	sp|P02768|ALBU_HUMAN Serum albumin OS=Homo sapiens GN=ALB PE=1 SV=2	2	375	AFKAWAVAR	sp|P02768|ALBU_HUMAN Serum albumin OS=Homo sapiens GN=ALB PE=1 SV=2	2	236	8.72766e+006	1.32419e+007	1.6483	236;375	13.4
120114_16_Orbi2_ZC_QC_220_HSAd0-d4-1to2-3_Din.raw	5085	968.838	3	BS3-d4	10.1061	1	10.1061	-0.0826984	VTKCcmCcmTESLVNR	sp|P02768|ALBU_HUMAN Serum albumin OS=Homo sapiens GN=ALB PE=1 SV=2	2	499	LAKTYETTLEK	sp|P02768|ALBU_HUMAN Serum albumin OS=Homo sapiens GN=ALB PE=1 SV=2	2	375	808750	2.24107e+006	1.65269	375;499	19.3
120114_15_Orbi2_ZC_QC_220_HSAd0-d4-1to2-2_Din.raw	5466	588.914	5	BS3-d4	10.0925	1	7.97688	0.408791	LKECcmCcmEKPLLEK	sp|P02768|ALBU_HUMAN Serum albumin OS=Homo sapiens GN=ALB PE=1 SV=2	1	300	FPKAEFAEVSK	sp|P02768|ALBU_HUMAN Serum albumin OS=Homo sapiens GN=ALB PE=1 SV=2	2	249	7.33374e+006	1.54844e+006	0.26004	249;300	15.2
120114_15_Orbi2_ZC_QC_220_HSAd0-d4-1to2-2_Din.raw	4705	968.838	3	BS3-d4	10.0229	1	10.0229	-0.363954	VTKCcmCcmTESLVNR	sp|P02768|ALBU_HUMAN Serum albumin OS=Homo sapiens GN=ALB PE=1 SV=2	2	499	LAKTYETTLEK	sp|P02768|ALBU_HUMAN Serum albumin OS=Homo sapiens GN=ALB PE=1 SV=2	2	375	390450	578333	1.50311	375;499	19.3
120114_16_Orbi2_ZC_QC_220_HSAd0-d4-1to2-3_Din.raw	5427	805.148	4	BS3-d4	9.91871	1	5.44152	-0.209954	CcmCcmKADDKETCcmFAEEGK	sp|P02768|ALBU_HUMAN Serum albumin OS=Homo sapiens GN=ALB PE=1 SV=2	2	584	KQTALVELVK	sp|P02768|ALBU_HUMAN Serum albumin OS=Homo sapiens GN=ALB PE=1 SV=2	0	549	1.12223e+006	497052	0.298184	549;584	17.4
120114_14_Orbi2_ZC_QC_220_HSAd0-d4-1to2-1_Din.raw	5379	890.712	4	BS3-d4	9.90155	1	9.90155	-0.169412	TPVSDRVTKCcmCcmTESLVNR	sp|P02768|ALBU_HUMAN Serum albumin OS=Homo sapiens GN=ALB PE=1 SV=2	8	499	LAKTYETTLEK	sp|P02768|ALBU_HUMAN Serum albumin OS=Homo sapiens GN=ALB PE=1 SV=2	2	375	1.02542e+006	2.08337e+006	1.2753	375;499	19.3
120114_15_Orbi2_ZC_QC_220_HSAd0-d4-1to2-2_Din.raw	9405	715.145	5	BS3-d4	9.90064	1	2.6425	-1.08647	SLHTLFGDKLCcmTVATLR	sp|P02768|ALBU_HUMAN Serum albumin OS=Homo sapiens GN=ALB PE=1 SV=2	0	89	TCcmVADESAENCcmDK	sp|P02768|ALBU_HUMAN Serum albumin OS=Homo sapiens GN=ALB PE=1 SV=2	6	82	2.81372e+006	5.65949e+006	1.97168	82;89	13.9
120114_15_Orbi2_ZC_QC_220_HSAd0-d4-1to2-2_Din.raw	4941	696.426	3	BS3-d4	9.89795	1	9.89795	-0.043004	KQTALVELVK	sp|P02768|ALBU_HUMAN Serum albumin OS=Homo sapiens GN=ALB PE=1 SV=2	0	549	ATKEQLK	sp|P02768|ALBU_HUMAN Serum albumin OS=Homo sapiens GN=ALB PE=1 SV=2	2	565	241828	380323	1.78469	549;565	18.3
120114_15_Orbi2_ZC_QC_220_HSAd0-d4-1to2-2_Din.raw	7772	615.097	4	BS3-d4	9.8968	1	9.8968	-0.892142	LAKTYETTLEK	sp|P02768|ALBU_HUMAN Serum albumin OS=Homo sapiens GN=ALB PE=1 SV=2	2	375	AFKAWAVAR	sp|P02768|ALBU_HUMAN Serum albumin OS=Homo sapiens GN=ALB PE=1 SV=2	2	236	8.72766e+006	1.32419e+007	1.6483	236;375	13.4
120114_16_Orbi2_ZC_QC_220_HSAd0-d4-1to2-3_Din.raw	4398	795.779	3	BS3-d4	9.88462	1	9.88462	-0.479759	LAKTYETTLEK	sp|P02768|ALBU_HUMAN Serum albumin OS=Homo sapiens GN=ALB PE=1 SV=2	2	375	LKCcmASLQK	sp|P02768|ALBU_HUMAN Serum albumin OS=Homo sapiens GN=ALB PE=1 SV=2	1	223	186048	214985	1.48715	223;375	19.1
120114_15_Orbi2_ZC_QC_220_HSAd0-d4-1to2-2_Din.raw	7552	1006.47	3	BS3-d4	9.82023	1	9.82023	-0.195853	VHTECcmCcmHGDLLECcmADDR	sp|P02768|ALBU_HUMAN Serum albumin OS=Homo sapiens GN=ALB PE=1 SV=2	2	267	LVTDLTK	sp|P02768|ALBU_HUMAN Serum albumin OS=Homo sapiens GN=ALB PE=1 SV=2	5	263	304487	271443	2.43345	263;267	6.1
120114_16_Orbi2_ZC_QC_220_HSAd0-d4-1to2-3_Din.raw	5428	644.32	5	BS3-d4	9.81683	1	5.2985	-0.741112	CcmCcmKADDKETCcmFAEEGK	sp|P02768|ALBU_HUMAN Serum albumin OS=Homo sapiens GN=ALB PE=1 SV=2	2	584	KQTALVELVK	sp|P02768|ALBU_HUMAN Serum albumin OS=Homo sapiens GN=ALB PE=1 SV=2	0	549	225598	443340	1.79077	549;584	17.4
120114_16_Orbi2_ZC_QC_220_HSAd0-d4-1to2-3_Din.raw	5507	890.712	4	BS3-d4	9.80297	1	9.80297	-0.411989	TPVSDRVTKCcmCcmTESLVNR	sp|P02768|ALBU_HUMAN Serum albumin OS=Homo sapiens GN=ALB PE=1 SV=2	8	499	LAKTYETTLEK	sp|P02768|ALBU_HUMAN Serum albumin OS=Homo sapiens GN=ALB PE=1 SV=2	2	375	2.17424e+006	3.05368e+006	1.1446	375;499	19.3
120114_16_Orbi2_ZC_QC_220_HSAd0-d4-1to2-3_Din.raw	7792	886.405	3	BS3-d4	9.73021	1	9.73021	-0.52004	TCcmVADESAENCcmDK	sp|P02768|ALBU_HUMAN Serum albumin OS=Homo sapiens GN=ALB PE=1 SV=2	6	82	SLHTLFGDK	sp|P02768|ALBU_HUMAN Serum albumin OS=Homo sapiens GN=ALB PE=1 SV=2	0	89	2.16913e+006	2.85703e+006	1.7634	82;89	13.9
120114_16_Orbi2_ZC_QC_220_HSAd0-d4-1to2-3_Din.raw	7658	615.097	4	BS3-d4	9.68498	1	9.68498	-0.350895	AFKAWAVAR	sp|P02768|ALBU_HUMAN Serum albumin OS=Homo sapiens GN=ALB PE=1 SV=2	2	236	LAKTYETTLEK	sp|P02768|ALBU_HUMAN Serum albumin OS=Homo sapiens GN=ALB PE=1 SV=2	2	375	1.66053e+006	1.52367e+006	2.05531	236;375	13.4
120114_15_Orbi2_ZC_QC_220_HSAd0-d4-1to2-2_Din.raw	9205	893.681	4	BS3-d4	9.66318	1	1.37883	-0.192246	SLHTLFGDKLCcmTVATLR	sp|P02768|ALBU_HUMAN Serum albumin OS=Homo sapiens GN=ALB PE=1 SV=2	0	89	TCcmVADESAENCcmDK	sp|P02768|ALBU_HUMAN Serum albumin OS=Homo sapiens GN=ALB PE=1 SV=2	6	82	1.87084e+006	3.53426e+006	2.08353	82;89	13.9
120114_14_Orbi2_ZC_QC_220_HSAd0-d4-1to2-1_Din.raw	9550	893.681	4	BS3-d4	9.65796	1	2.47701	-0.212924	SLHTLFGDKLCcmTVATLR	sp|P02768|ALBU_HUMAN Serum albumin OS=Homo sapiens GN=ALB PE=1 SV=2	0	89	TCcmVADESAENCcmDK	sp|P02768|ALBU_HUMAN Serum albumin OS=Homo sapiens GN=ALB PE=1 SV=2	6	82	1.9585e+006	3.56373e+006	4.36114	82;89	13.9
120114_14_Orbi2_ZC_QC_220_HSAd0-d4-1to2-1_Din.raw	4269	597.086	4	BS3-d4	9.65073	1	9.65073	-0.313317	LAKTYETTLEK	sp|P02768|ALBU_HUMAN Serum albumin OS=Homo sapiens GN=ALB PE=1 SV=2	2	375	LKCcmASLQK	sp|P02768|ALBU_HUMAN Serum albumin OS=Homo sapiens GN=ALB PE=1 SV=2	1	223	488127	865246	1.77242	223;375	19.1
120114_16_Orbi2_ZC_QC_220_HSAd0-d4-1to2-3_Din.raw	4388	597.086	4	BS3-d4	9.61998	1	9.61998	-0.58083	LAKTYETTLEK	sp|P02768|ALBU_HUMAN Serum albumin OS=Homo sapiens GN=ALB PE=1 SV=2	2	375	LKCcmASLQK	sp|P02768|ALBU_HUMAN Serum albumin OS=Homo sapiens GN=ALB PE=1 SV=2	1	223	657292	885450	1.67551	223;375	19.1
120114_14_Orbi2_ZC_QC_220_HSAd0-d4-1to2-1_Din.raw	5195	761.385	3	BS3-d4	9.60548	1	0	-1.11838	CcmCcmTESLVNR	sp|P02768|ALBU_HUMAN Serum albumin OS=Homo sapiens GN=ALB PE=1 SV=2	2	502	TPVSDRVTK	sp|P02768|ALBU_HUMAN Serum albumin OS=Homo sapiens GN=ALB PE=1 SV=2	7	498	1.11533e+007	2.74831e+007	2.07636	498;502	5.6
120114_16_Orbi2_ZC_QC_220_HSAd0-d4-1to2-3_Din.raw	8251	886.405	3	BS3-d4	9.60432	1	9.60432	-0.385825	TCcmVADESAENCcmDK	sp|P02768|ALBU_HUMAN Serum albumin OS=Homo sapiens GN=ALB PE=1 SV=2	6	82	SLHTLFGDK	sp|P02768|ALBU_HUMAN Serum albumin OS=Homo sapiens GN=ALB PE=1 SV=2	0	89	795560	1.43571e+006	1.95867	82;89	13.9
120114_16_Orbi2_ZC_QC_220_HSAd0-d4-1to2-3_Din.raw	7116	1006.47	3	BS3-d4	9.57895	1	9.57895	-0.544157	VHTECcmCcmHGDLLECcmADDR	sp|P02768|ALBU_HUMAN Serum albumin OS=Homo sapiens GN=ALB PE=1 SV=2	2	267	LVTDLTK	sp|P02768|ALBU_HUMAN Serum albumin OS=Homo sapiens GN=ALB PE=1 SV=2	5	263	1.41847e+006	2.0772e+006	1.67858	263;267	6.1
120114_15_Orbi2_ZC_QC_220_HSAd0-d4-1to2-2_Din.raw	4957	761.385	3	BS3-d4	9.51162	1	0	-1.15165	CcmCcmTESLVNR	sp|P02768|ALBU_HUMAN Serum albumin OS=Homo sapiens GN=ALB PE=1 SV=2	2	502	TPVSDRVTK	sp|P02768|ALBU_HUMAN Serum albumin OS=Homo sapiens GN=ALB PE=1 SV=2	7	498	1.34515e+007	2.1624e+007	1.77873	498;502	5.6
120114_16_Orbi2_ZC_QC_220_HSAd0-d4-1to2-3_Din.raw	1847	643.008	3	BS3-d4	9.49494	1	9.49494	-0.106787	VGSKCcmCcmK	sp|P02768|ALBU_HUMAN Serum albumin OS=Homo sapiens GN=ALB PE=1 SV=2	3	460	LKCcmASLQK	sp|P02768|ALBU_HUMAN Serum albumin OS=Homo sapiens GN=ALB PE=1 SV=2	1	223	59212.8	108013	1.84431	223;460	21
120114_14_Orbi2_ZC_QC_220_HSAd0-d4-1to2-1_Din.raw	7588	886.405	3	BS3-d4	9.47399	1	9.47399	-0.515695	TCcmVADESAENCcmDK	sp|P02768|ALBU_HUMAN Serum albumin OS=Homo sapiens GN=ALB PE=1 SV=2	6	82	SLHTLFGDK	sp|P02768|ALBU_HUMAN Serum albumin OS=Homo sapiens GN=ALB PE=1 SV=2	0	89	1.34153e+006	3.23345e+006	2.1873	82;89	13.9
120114_15_Orbi2_ZC_QC_220_HSAd0-d4-1to2-2_Din.raw	4456	669.939	5	BS3-d4	9.4721	1	9.4721	-0.723274	CcmCcmKADDKETCcmFAEEGKK	sp|P02768|ALBU_HUMAN Serum albumin OS=Homo sapiens GN=ALB PE=1 SV=2	2	584	KQTALVELVK	sp|P02768|ALBU_HUMAN Serum albumin OS=Homo sapiens GN=ALB PE=1 SV=2	0	549	3.69694e+006	969109	0.189439	549;584	17.4
120114_16_Orbi2_ZC_QC_220_HSAd0-d4-1to2-3_Din.raw	9744	893.681	4	BS3-d4	9.40887	1	1.89006	0.179158	SLHTLFGDKLCcmTVATLR	sp|P02768|ALBU_HUMAN Serum albumin OS=Homo sapiens GN=ALB PE=1 SV=2	0	89	TCcmVADESAENCcmDK	sp|P02768|ALBU_HUMAN Serum albumin OS=Homo sapiens GN=ALB PE=1 SV=2	6	82	2.46202e+006	4.56654e+006	2.26562	82;89	13.9
120114_14_Orbi2_ZC_QC_220_HSAd0-d4-1to2-1_Din.raw	7668	615.098	4	BS3-d4	9.28876	1	9.28876	-0.210935	AFKAWAVAR	sp|P02768|ALBU_HUMAN Serum albumin OS=Homo sapiens GN=ALB PE=1 SV=2	2	236	LAKTYETTLEK	sp|P02768|ALBU_HUMAN Serum albumin OS=Homo sapiens GN=ALB PE=1 SV=2	2	375	1.40408e+006	1.67795e+006	2.40485	236;375	13.4
120114_14_Orbi2_ZC_QC_220_HSAd0-d4-1to2-1_Din.raw	1836	643.008	3	BS3-d4	9.27648	1	9.27648	-0.324178	LKCcmASLQK	sp|P02768|ALBU_HUMAN Serum albumin OS=Homo sapiens GN=ALB PE=1 SV=2	1	223	VGSKCcmCcmK	sp|P02768|ALBU_HUMAN Serum albumin OS=Homo sapiens GN=ALB PE=1 SV=2	3	460	58942.8	77708.7	1.48499	223;460	21
120114_15_Orbi2_ZC_QC_220_HSAd0-d4-1to2-2_Din.raw	9408	893.68	4	BS3-d4	9.12572	1	3.25913	-0.790734	SLHTLFGDKLCcmTVATLR	sp|P02768|ALBU_HUMAN Serum albumin OS=Homo sapiens GN=ALB PE=1 SV=2	0	89	TCcmVADESAENCcmDK	sp|P02768|ALBU_HUMAN Serum albumin OS=Homo sapiens GN=ALB PE=1 SV=2	6	82	1.81076e+006	3.86897e+006	1.91775	82;89	13.9
120114_15_Orbi2_ZC_QC_220_HSAd0-d4-1to2-2_Din.raw	6044	726.88	4	BS3-d4	9.05043	1	9.05043	-0.237448	VTKCcmCcmTESLVNR	sp|P02768|ALBU_HUMAN Serum albumin OS=Homo sapiens GN=ALB PE=1 SV=2	2	499	LAKTYETTLEK	sp|P02768|ALBU_HUMAN Serum albumin OS=Homo sapiens GN=ALB PE=1 SV=2	2	375	533335	1.00362e+006	1.68686	375;499	19.3
120114_16_Orbi2_ZC_QC_220_HSAd0-d4-1to2-3_Din.raw	4824	837.172	4	BS3-d4	9.04943	1	9.04943	-0.39729	CcmCcmKADDKETCcmFAEEGKK	sp|P02768|ALBU_HUMAN Serum albumin OS=Homo sapiens GN=ALB PE=1 SV=2	2	584	KQTALVELVK	sp|P02768|ALBU_HUMAN Serum albumin OS=Homo sapiens GN=ALB PE=1 SV=2	0	549	265230	470906	1.28319	549;584	17.4
120114_16_Orbi2_ZC_QC_220_HSAd0-d4-1to2-3_Din.raw	5336	696.426	3	BS3-d4	9.01936	1	9.01936	-0.0129185	KQTALVELVK	sp|P02768|ALBU_HUMAN Serum albumin OS=Homo sapiens GN=ALB PE=1 SV=2	0	549	ATKEQLK	sp|P02768|ALBU_HUMAN Serum albumin OS=Homo sapiens GN=ALB PE=1 SV=2	2	565	396126	424525	1.39233	549;565	18.3
120114_14_Orbi2_ZC_QC_220_HSAd0-d4-1to2-1_Din.raw	5737	588.914	5	BS3-d4	9.0063	1	6.83786	0.36187	LKECcmCcmEKPLLEK	sp|P02768|ALBU_HUMAN Serum albumin OS=Homo sapiens GN=ALB PE=1 SV=2	1	300	FPKAEFAEVSK	sp|P02768|ALBU_HUMAN Serum albumin OS=Homo sapiens GN=ALB PE=1 SV=2	2	249	9.24946e+006	2.67842e+006	0.310909	249;300	15.2
120114_15_Orbi2_ZC_QC_220_HSAd0-d4-1to2-2_Din.raw	1435	658.347	3	BS3-d4	8.98113	1	8.98113	0.719	CcmCcmKHPEAK	sp|P02768|ALBU_HUMAN Serum albumin OS=Homo sapiens GN=ALB PE=1 SV=2	2	463	NLGKVGSK	sp|P02768|ALBU_HUMAN Serum albumin OS=Homo sapiens GN=ALB PE=1 SV=2	3	456	287099	515761	2.03087	456;463	11.8
120114_14_Orbi2_ZC_QC_220_HSAd0-d4-1to2-1_Din.raw	7575	819.795	3	BS3-d4	8.96553	1	8.96553	0.0291193	LAKTYETTLEK	sp|P02768|ALBU_HUMAN Serum albumin OS=Homo sapiens GN=ALB PE=1 SV=2	2	375	AFKAWAVAR	sp|P02768|ALBU_HUMAN Serum albumin OS=Homo sapiens GN=ALB PE=1 SV=2	2	236	390682	302909	10.9528	236;375	13.4
120114_14_Orbi2_ZC_QC_220_HSAd0-d4-1to2-1_Din.raw	10341	837.18	4	BS3-d4	8.95514	1	4.70104	-0.229498	HPYFYAPELLFFAKR	sp|P02768|ALBU_HUMAN Serum albumin OS=Homo sapiens GN=ALB PE=1 SV=2	13	183	ECcmCcmEKPLLEK	sp|P02768|ALBU_HUMAN Serum albumin OS=Homo sapiens GN=ALB PE=1 SV=2	4	305	787727	454382	0.51268	183;305	13.6
120114_14_Orbi2_ZC_QC_220_HSAd0-d4-1to2-1_Din.raw	4279	795.779	3	BS3-d4	8.81687	1	8.81687	-0.383349	LAKTYETTLEK	sp|P02768|ALBU_HUMAN Serum albumin OS=Homo sapiens GN=ALB PE=1 SV=2	2	375	LKCcmASLQK	sp|P02768|ALBU_HUMAN Serum albumin OS=Homo sapiens GN=ALB PE=1 SV=2	1	223	155023	224639	2.15792	223;375	19.1
120114_14_Orbi2_ZC_QC_220_HSAd0-d4-1to2-1_Din.raw	10293	1025.19	3	BS3-d4	8.76626	1	4.73983	-0.346357	AVMDDFAAFVEKCcmCcmK	sp|P02768|ALBU_HUMAN Serum albumin OS=Homo sapiens GN=ALB PE=1 SV=2	11	581	KLVAASQAALGL	sp|P02768|ALBU_HUMAN Serum albumin OS=Homo sapiens GN=ALB PE=1 SV=2	0	598	305483	550896	1.76136	581;598	14.4
120114_15_Orbi2_ZC_QC_220_HSAd0-d4-1to2-2_Din.raw	7696	615.097	4	BS3-d4	8.74812	1	8.74812	-0.892142	AFKAWAVAR	sp|P02768|ALBU_HUMAN Serum albumin OS=Homo sapiens GN=ALB PE=1 SV=2	2	236	LAKTYETTLEK	sp|P02768|ALBU_HUMAN Serum albumin OS=Homo sapiens GN=ALB PE=1 SV=2	2	375	8.72766e+006	1.32419e+007	1.6483	236;375	13.4
120114_15_Orbi2_ZC_QC_220_HSAd0-d4-1to2-2_Din.raw	1440	564.33	3	BS3-d4	8.7403	1	8.7403	0.408991	NLGKVGSK	sp|P02768|ALBU_HUMAN Serum albumin OS=Homo sapiens GN=ALB PE=1 SV=2	3	456	ASSAKQR	sp|P02768|ALBU_HUMAN Serum albumin OS=Homo sapiens GN=ALB PE=1 SV=2	4	219	57407	66693.1	2.05205	219;456	14.9
120114_16_Orbi2_ZC_QC_220_HSAd0-d4-1to2-3_Din.raw	3205	630.072	4	BS3-d4	8.70883	1	8.70883	-0.535743	FKDLGEENFK	sp|P02768|ALBU_HUMAN Serum albumin OS=Homo sapiens GN=ALB PE=1 SV=2	1	36	DAHKSEVAHR	sp|P02768|ALBU_HUMAN Serum albumin OS=Homo sapiens GN=ALB PE=1 SV=2	3	28	311702	417550	1.92709	28;36	N/A
120114_16_Orbi2_ZC_QC_220_HSAd0-d4-1to2-3_Din.raw	3201	504.259	5	BS3-d4	8.64073	1	8.64073	-0.0469804	DAHKSEVAHR	sp|P02768|ALBU_HUMAN Serum albumin OS=Homo sapiens GN=ALB PE=1 SV=2	3	28	FKDLGEENFK	sp|P02768|ALBU_HUMAN Serum albumin OS=Homo sapiens GN=ALB PE=1 SV=2	1	36	426584	644919	1.56041	28;36	N/A
120114_16_Orbi2_ZC_QC_220_HSAd0-d4-1to2-3_Din.raw	10048	715.145	5	BS3-d4	8.63003	1	2.06523	-1.16365	SLHTLFGDKLCcmTVATLR	sp|P02768|ALBU_HUMAN Serum albumin OS=Homo sapiens GN=ALB PE=1 SV=2	0	89	TCcmVADESAENCcmDK	sp|P02768|ALBU_HUMAN Serum albumin OS=Homo sapiens GN=ALB PE=1 SV=2	6	82	4.18616e+006	6.67432e+006	1.91599	82;89	13.9
120114_16_Orbi2_ZC_QC_220_HSAd0-d4-1to2-3_Din.raw	8248	665.055	4	BS3-d4	8.60842	1	8.60842	-0.790351	TCcmVADESAENCcmDK	sp|P02768|ALBU_HUMAN Serum albumin OS=Homo sapiens GN=ALB PE=1 SV=2	6	82	SLHTLFGDK	sp|P02768|ALBU_HUMAN Serum albumin OS=Homo sapiens GN=ALB PE=1 SV=2	0	89	3.95824e+006	5.84563e+006	1.8305	82;89	13.9
120114_14_Orbi2_ZC_QC_220_HSAd0-d4-1to2-1_Din.raw	7989	665.055	4	BS3-d4	8.57048	1	8.57048	-0.787597	TCcmVADESAENCcmDK	sp|P02768|ALBU_HUMAN Serum albumin OS=Homo sapiens GN=ALB PE=1 SV=2	6	82	SLHTLFGDK	sp|P02768|ALBU_HUMAN Serum albumin OS=Homo sapiens GN=ALB PE=1 SV=2	0	89	4.36693e+006	7.52055e+006	1.82263	82;89	13.9
120114_15_Orbi2_ZC_QC_220_HSAd0-d4-1to2-2_Din.raw	7135	890.712	4	BS3-d4	8.56176	1	8.56176	-0.435693	TPVSDRVTKCcmCcmTESLVNR	sp|P02768|ALBU_HUMAN Serum albumin OS=Homo sapiens GN=ALB PE=1 SV=2	8	499	LAKTYETTLEK	sp|P02768|ALBU_HUMAN Serum albumin OS=Homo sapiens GN=ALB PE=1 SV=2	2	375	282077	366570	2.02942	375;499	19.3
120114_15_Orbi2_ZC_QC_220_HSAd0-d4-1to2-2_Din.raw	5295	761.385	3	BS3-d4	8.55041	1	0	-0.419076	CcmCcmTESLVNR	sp|P02768|ALBU_HUMAN Serum albumin OS=Homo sapiens GN=ALB PE=1 SV=2	2	502	TPVSDRVTK	sp|P02768|ALBU_HUMAN Serum albumin OS=Homo sapiens GN=ALB PE=1 SV=2	7	498	145518	185057	1.69412	498;502	5.6
120114_16_Orbi2_ZC_QC_220_HSAd0-d4-1to2-3_Din.raw	3200	630.072	4	BS3-d4	8.46134	1	8.46134	-0.535743	DAHKSEVAHR	sp|P02768|ALBU_HUMAN Serum albumin OS=Homo sapiens GN=ALB PE=1 SV=2	3	28	FKDLGEENFK	sp|P02768|ALBU_HUMAN Serum albumin OS=Homo sapiens GN=ALB PE=1 SV=2	1	36	311702	417550	1.92709	28;36	N/A
120114_14_Orbi2_ZC_QC_220_HSAd0-d4-1to2-1_Din.raw	7641	819.795	3	BS3-d4	8.41343	1	8.41343	0.0291193	LAKTYETTLEK	sp|P02768|ALBU_HUMAN Serum albumin OS=Homo sapiens GN=ALB PE=1 SV=2	2	375	AFKAWAVAR	sp|P02768|ALBU_HUMAN Serum albumin OS=Homo sapiens GN=ALB PE=1 SV=2	2	236	229523	302909	1.57785	236;375	13.4
120114_15_Orbi2_ZC_QC_220_HSAd0-d4-1to2-2_Din.raw	8097	879.674	4	BS3-d4	8.38356	1	8.38356	-0.766831	VHTECcmCcmHGDLLECcmADDRADLAK	sp|P02768|ALBU_HUMAN Serum albumin OS=Homo sapiens GN=ALB PE=1 SV=2	2	267	LVTDLTK	sp|P02768|ALBU_HUMAN Serum albumin OS=Homo sapiens GN=ALB PE=1 SV=2	5	263	1.02217e+006	1.65632e+006	1.85161	263;267	6.1
120114_14_Orbi2_ZC_QC_220_HSAd0-d4-1to2-1_Din.raw	10791	968.022	4	BS3-d4	8.32946	1	8.32946	-4.33696	QNCcmELFEQLGEYKFQNALLVR	sp|P02768|ALBU_HUMAN Serum albumin OS=Homo sapiens GN=ALB PE=1 SV=2	12	426	KQTALVELVK	sp|P02768|ALBU_HUMAN Serum albumin OS=Homo sapiens GN=ALB PE=1 SV=2	0	549	2.36198e+007	3.14993e+007	2.1409	426;549	11.6
120114_14_Orbi2_ZC_QC_220_HSAd0-d4-1to2-1_Din.raw	7112	703.94	5	BS3-d4	8.28158	1	8.28158	-0.918424	LVTDLTK	sp|P02768|ALBU_HUMAN Serum albumin OS=Homo sapiens GN=ALB PE=1 SV=2	5	263	VHTECcmCcmHGDLLECcmADDRADLAK	sp|P02768|ALBU_HUMAN Serum albumin OS=Homo sapiens GN=ALB PE=1 SV=2	2	267	2.12226e+006	5.48337e+006	2.00929	263;267	6.1
120114_15_Orbi2_ZC_QC_220_HSAd0-d4-1to2-2_Din.raw	5032	644.32	5	BS3-d4	8.26898	1	4.39563	-0.217692	CcmCcmKADDKETCcmFAEEGK	sp|P02768|ALBU_HUMAN Serum albumin OS=Homo sapiens GN=ALB PE=1 SV=2	2	584	KQTALVELVK	sp|P02768|ALBU_HUMAN Serum albumin OS=Homo sapiens GN=ALB PE=1 SV=2	0	549	150545	239466	1.69014	549;584	17.4
120114_14_Orbi2_ZC_QC_220_HSAd0-d4-1to2-1_Din.raw	10338	837.18	4	BS3-d4	8.24959	1	4.9039	-0.229498	HPYFYAPELLFFAKR	sp|P02768|ALBU_HUMAN Serum albumin OS=Homo sapiens GN=ALB PE=1 SV=2	13	183	ECcmCcmEKPLLEK	sp|P02768|ALBU_HUMAN Serum albumin OS=Homo sapiens GN=ALB PE=1 SV=2	4	305	787727	454382	0.51268	183;305	13.6
120114_14_Orbi2_ZC_QC_220_HSAd0-d4-1to2-1_Din.raw	1462	658.347	3	BS3-d4	8.22913	1	8.22913	0.826867	CcmCcmKHPEAK	sp|P02768|ALBU_HUMAN Serum albumin OS=Homo sapiens GN=ALB PE=1 SV=2	2	463	NLGKVGSK	sp|P02768|ALBU_HUMAN Serum albumin OS=Homo sapiens GN=ALB PE=1 SV=2	3	456	484191	1.04631e+006	1.91971	456;463	11.8
120114_16_Orbi2_ZC_QC_220_HSAd0-d4-1to2-3_Din.raw	1473	658.346	3	BS3-d4	8.11698	1	8.11698	0.165456	CcmCcmKHPEAK	sp|P02768|ALBU_HUMAN Serum albumin OS=Homo sapiens GN=ALB PE=1 SV=2	2	463	NLGKVGSK	sp|P02768|ALBU_HUMAN Serum albumin OS=Homo sapiens GN=ALB PE=1 SV=2	3	456	500476	867104	2.20225	456;463	11.8
120114_15_Orbi2_ZC_QC_220_HSAd0-d4-1to2-2_Din.raw	7559	755.104	4	BS3-d4	8.09441	1	8.09441	-0.56301	VHTECcmCcmHGDLLECcmADDR	sp|P02768|ALBU_HUMAN Serum albumin OS=Homo sapiens GN=ALB PE=1 SV=2	2	267	LVTDLTK	sp|P02768|ALBU_HUMAN Serum albumin OS=Homo sapiens GN=ALB PE=1 SV=2	5	263	1.77779e+006	2.26709e+006	2.17166	263;267	6.1
120114_14_Orbi2_ZC_QC_220_HSAd0-d4-1to2-1_Din.raw	7993	886.405	3	BS3-d4	8.00744	1	8.00744	-0.427504	TCcmVADESAENCcmDK	sp|P02768|ALBU_HUMAN Serum albumin OS=Homo sapiens GN=ALB PE=1 SV=2	6	82	SLHTLFGDK	sp|P02768|ALBU_HUMAN Serum albumin OS=Homo sapiens GN=ALB PE=1 SV=2	0	89	940872	1.59926e+006	1.56618	82;89	13.9
120114_16_Orbi2_ZC_QC_220_HSAd0-d4-1to2-3_Din.raw	7251	703.94	5	BS3-d4	7.98973	1	7.98973	-1.46918	VHTECcmCcmHGDLLECcmADDRADLAK	sp|P02768|ALBU_HUMAN Serum albumin OS=Homo sapiens GN=ALB PE=1 SV=2	2	267	LVTDLTK	sp|P02768|ALBU_HUMAN Serum albumin OS=Homo sapiens GN=ALB PE=1 SV=2	5	263	5.67641e+006	9.82097e+006	1.75064	263;267	6.1
120114_16_Orbi2_ZC_QC_220_HSAd0-d4-1to2-3_Din.raw	7747	615.097	4	BS3-d4	7.95041	1	7.95041	-0.350895	AFKAWAVAR	sp|P02768|ALBU_HUMAN Serum albumin OS=Homo sapiens GN=ALB PE=1 SV=2	2	236	LAKTYETTLEK	sp|P02768|ALBU_HUMAN Serum albumin OS=Homo sapiens GN=ALB PE=1 SV=2	2	375	1.66053e+006	1.52367e+006	2.05531	236;375	13.4
120114_16_Orbi2_ZC_QC_220_HSAd0-d4-1to2-3_Din.raw	1475	564.33	3	BS3-d4	7.92178	1	7.92178	0.268725	NLGKVGSK	sp|P02768|ALBU_HUMAN Serum albumin OS=Homo sapiens GN=ALB PE=1 SV=2	3	456	ASSAKQR	sp|P02768|ALBU_HUMAN Serum albumin OS=Homo sapiens GN=ALB PE=1 SV=2	4	219	44303.6	100644	2.07199	219;456	14.9
120114_15_Orbi2_ZC_QC_220_HSAd0-d4-1to2-2_Din.raw	7561	1006.47	3	BS3-d4	7.86719	1	7.86719	-0.195853	VHTECcmCcmHGDLLECcmADDR	sp|P02768|ALBU_HUMAN Serum albumin OS=Homo sapiens GN=ALB PE=1 SV=2	2	267	LVTDLTK	sp|P02768|ALBU_HUMAN Serum albumin OS=Homo sapiens GN=ALB PE=1 SV=2	5	263	304487	271443	2.43345	263;267	6.1
120114_14_Orbi2_ZC_QC_220_HSAd0-d4-1to2-1_Din.raw	8038	703.94	5	BS3-d4	7.85156	1	7.85156	-0.807406	LVTDLTK	sp|P02768|ALBU_HUMAN Serum albumin OS=Homo sapiens GN=ALB PE=1 SV=2	5	263	VHTECcmCcmHGDLLECcmADDRADLAK	sp|P02768|ALBU_HUMAN Serum albumin OS=Homo sapiens GN=ALB PE=1 SV=2	2	267	2.47854e+006	3.5665e+006	2.34091	263;267	6.1
120114_16_Orbi2_ZC_QC_220_HSAd0-d4-1to2-3_Din.raw	10638	1025.19	3	BS3-d4	7.84806	1	4.0918	-0.344334	AVMDDFAAFVEKCcmCcmK	sp|P02768|ALBU_HUMAN Serum albumin OS=Homo sapiens GN=ALB PE=1 SV=2	11	581	KLVAASQAALGL	sp|P02768|ALBU_HUMAN Serum albumin OS=Homo sapiens GN=ALB PE=1 SV=2	0	598	492470	826132	1.63583	581;598	14.4
120114_15_Orbi2_ZC_QC_220_HSAd0-d4-1to2-2_Din.raw	8124	703.94	5	BS3-d4	7.78785	1	7.78785	-0.96102	VHTECcmCcmHGDLLECcmADDRADLAK	sp|P02768|ALBU_HUMAN Serum albumin OS=Homo sapiens GN=ALB PE=1 SV=2	2	267	LVTDLTK	sp|P02768|ALBU_HUMAN Serum albumin OS=Homo sapiens GN=ALB PE=1 SV=2	5	263	1.5714e+006	2.74378e+006	1.84868	263;267	6.1
120114_14_Orbi2_ZC_QC_220_HSAd0-d4-1to2-1_Din.raw	3630	420.384	6	BS3-d4	7.78339	1	7.78339	-0.599646	FKDLGEENFK	sp|P02768|ALBU_HUMAN Serum albumin OS=Homo sapiens GN=ALB PE=1 SV=2	1	36	DAHKSEVAHR	sp|P02768|ALBU_HUMAN Serum albumin OS=Homo sapiens GN=ALB PE=1 SV=2	3	28	99671.5	192171	1.93619	28;36	N/A
120114_15_Orbi2_ZC_QC_220_HSAd0-d4-1to2-2_Din.raw	3029	630.072	4	BS3-d4	7.77106	1	7.77106	-0.100443	DAHKSEVAHR	sp|P02768|ALBU_HUMAN Serum albumin OS=Homo sapiens GN=ALB PE=1 SV=2	3	28	FKDLGEENFK	sp|P02768|ALBU_HUMAN Serum albumin OS=Homo sapiens GN=ALB PE=1 SV=2	1	36	144339	163520	1.18456	28;36	N/A
120114_15_Orbi2_ZC_QC_220_HSAd0-d4-1to2-2_Din.raw	9122	804.396	5	BS3-d4	7.74584	1	7.74584	-0.887421	LVTDLTKVHTECcmCcmHGDLLECcmADDR	sp|P02768|ALBU_HUMAN Serum albumin OS=Homo sapiens GN=ALB PE=1 SV=2	6	264	AFKAWAVAR	sp|P02768|ALBU_HUMAN Serum albumin OS=Homo sapiens GN=ALB PE=1 SV=2	2	236	1.06649e+006	2.00485e+006	1.83385	236;264	10.2
120114_16_Orbi2_ZC_QC_220_HSAd0-d4-1to2-3_Din.raw	7656	770.396	4	BS3-d4	7.73721	1	7.73721	-0.404759	YICcmENQDSISSKLK	sp|P02768|ALBU_HUMAN Serum albumin OS=Homo sapiens GN=ALB PE=1 SV=2	11	298	FPKAEFAEVSK	sp|P02768|ALBU_HUMAN Serum albumin OS=Homo sapiens GN=ALB PE=1 SV=2	2	249	276443	531054	1.92749	249;298	11.3
120114_15_Orbi2_ZC_QC_220_HSAd0-d4-1to2-2_Din.raw	7508	755.104	4	BS3-d4	7.71224	1	7.71224	-0.691429	VHTECcmCcmHGDLLECcmADDR	sp|P02768|ALBU_HUMAN Serum albumin OS=Homo sapiens GN=ALB PE=1 SV=2	2	267	LVTDLTK	sp|P02768|ALBU_HUMAN Serum albumin OS=Homo sapiens GN=ALB PE=1 SV=2	5	263	1.77779e+006	2.26709e+006	2.17166	263;267	6.1
120114_14_Orbi2_ZC_QC_220_HSAd0-d4-1to2-1_Din.raw	7488	615.098	4	BS3-d4	7.66248	1	7.66248	-0.210935	AFKAWAVAR	sp|P02768|ALBU_HUMAN Serum albumin OS=Homo sapiens GN=ALB PE=1 SV=2	2	236	LAKTYETTLEK	sp|P02768|ALBU_HUMAN Serum albumin OS=Homo sapiens GN=ALB PE=1 SV=2	2	375	1.40408e+006	1.67795e+006	2.35744	236;375	13.4
120114_15_Orbi2_ZC_QC_220_HSAd0-d4-1to2-2_Din.raw	10649	969.298	5	BS3-d4	7.65766	1	6.34406	-0.916573	VPQVSTPTLVEVSR	sp|P02768|ALBU_HUMAN Serum albumin OS=Homo sapiens GN=ALB PE=1 SV=2	4	443	MoxPCcmAEDYLSVVLNQLCcmVLHEKTPVSDR	sp|P02768|ALBU_HUMAN Serum albumin OS=Homo sapiens GN=ALB PE=1 SV=2	20	490	222837	320749	2.64175	443;490	11.3
120114_16_Orbi2_ZC_QC_220_HSAd0-d4-1to2-3_Din.raw	9600	804.396	5	BS3-d4	7.54751	1	7.54751	-0.737134	AFKAWAVAR	sp|P02768|ALBU_HUMAN Serum albumin OS=Homo sapiens GN=ALB PE=1 SV=2	2	236	LVTDLTKVHTECcmCcmHGDLLECcmADDR	sp|P02768|ALBU_HUMAN Serum albumin OS=Homo sapiens GN=ALB PE=1 SV=2	6	264	756799	1.54396e+006	1.80682	236;264	10.2
120114_16_Orbi2_ZC_QC_220_HSAd0-d4-1to2-3_Din.raw	7642	770.396	4	BS3-d4	7.53004	1	7.53004	-0.404759	YICcmENQDSISSKLK	sp|P02768|ALBU_HUMAN Serum albumin OS=Homo sapiens GN=ALB PE=1 SV=2	11	298	FPKAEFAEVSK	sp|P02768|ALBU_HUMAN Serum albumin OS=Homo sapiens GN=ALB PE=1 SV=2	2	249	276443	531054	1.92749	249;298	11.3
120114_14_Orbi2_ZC_QC_220_HSAd0-d4-1to2-1_Din.raw	9364	804.397	5	BS3-d4	7.52521	1	6.20938	-0.574948	LVTDLTKVHTECcmCcmHGDLLECcmADDR	sp|P02768|ALBU_HUMAN Serum albumin OS=Homo sapiens GN=ALB PE=1 SV=2	6	264	AFKAWAVAR	sp|P02768|ALBU_HUMAN Serum albumin OS=Homo sapiens GN=ALB PE=1 SV=2	2	236	642847	1.13449e+006	1.88897	236;264	10.2
120114_15_Orbi2_ZC_QC_220_HSAd0-d4-1to2-2_Din.raw	7073	890.712	4	BS3-d4	7.50864	1	7.50864	-0.738341	TPVSDRVTKCcmCcmTESLVNR	sp|P02768|ALBU_HUMAN Serum albumin OS=Homo sapiens GN=ALB PE=1 SV=2	8	499	LAKTYETTLEK	sp|P02768|ALBU_HUMAN Serum albumin OS=Homo sapiens GN=ALB PE=1 SV=2	2	375	282077	366570	2.02942	375;499	19.3
120114_16_Orbi2_ZC_QC_220_HSAd0-d4-1to2-3_Din.raw	5068	726.881	4	BS3-d4	7.47045	1	7.47045	0.474745	VTKCcmCcmTESLVNR	sp|P02768|ALBU_HUMAN Serum albumin OS=Homo sapiens GN=ALB PE=1 SV=2	2	499	LAKTYETTLEK	sp|P02768|ALBU_HUMAN Serum albumin OS=Homo sapiens GN=ALB PE=1 SV=2	2	375	4.22999e+006	1.01203e+007	1.78704	375;499	19.3
120114_14_Orbi2_ZC_QC_220_HSAd0-d4-1to2-1_Din.raw	7187	755.104	4	BS3-d4	7.45044	1	7.45044	-0.344771	LVTDLTK	sp|P02768|ALBU_HUMAN Serum albumin OS=Homo sapiens GN=ALB PE=1 SV=2	5	263	VHTECcmCcmHGDLLECcmADDR	sp|P02768|ALBU_HUMAN Serum albumin OS=Homo sapiens GN=ALB PE=1 SV=2	2	267	7.22818e+006	1.4384e+007	0.756193	263;267	6.1
120114_15_Orbi2_ZC_QC_220_HSAd0-d4-1to2-2_Din.raw	1798	482.508	4	BS3-d4	7.4427	1	7.4427	-0.699112	LKCcmASLQK	sp|P02768|ALBU_HUMAN Serum albumin OS=Homo sapiens GN=ALB PE=1 SV=2	1	223	VGSKCcmCcmK	sp|P02768|ALBU_HUMAN Serum albumin OS=Homo sapiens GN=ALB PE=1 SV=2	3	460	154007	203920	1.01631	223;460	21
120114_16_Orbi2_ZC_QC_220_HSAd0-d4-1to2-3_Din.raw	5505	712.771	5	BS3-d4	7.43527	1	7.43527	-0.684686	TPVSDRVTKCcmCcmTESLVNR	sp|P02768|ALBU_HUMAN Serum albumin OS=Homo sapiens GN=ALB PE=1 SV=2	8	499	LAKTYETTLEK	sp|P02768|ALBU_HUMAN Serum albumin OS=Homo sapiens GN=ALB PE=1 SV=2	2	375	2.96252e+006	4.12919e+006	1.63756	375;499	19.3
120114_16_Orbi2_ZC_QC_220_HSAd0-d4-1to2-3_Din.raw	3015	616.34	4	BS3-d4	7.27022	1	7.27022	-0.20548	NLGKVGSK	sp|P02768|ALBU_HUMAN Serum albumin OS=Homo sapiens GN=ALB PE=1 SV=2	3	456	LDELRDEGKASSAK	sp|P02768|ALBU_HUMAN Serum albumin OS=Homo sapiens GN=ALB PE=1 SV=2	8	214	307196	629125	1.49015	214;456	13
120114_14_Orbi2_ZC_QC_220_HSAd0-d4-1to2-1_Din.raw	1839	482.508	4	BS3-d4	7.14691	1	7.14691	-0.898483	LKCcmASLQK	sp|P02768|ALBU_HUMAN Serum albumin OS=Homo sapiens GN=ALB PE=1 SV=2	1	223	VGSKCcmCcmK	sp|P02768|ALBU_HUMAN Serum albumin OS=Homo sapiens GN=ALB PE=1 SV=2	3	460	143838	232947	1.62276	223;460	21
120114_15_Orbi2_ZC_QC_220_HSAd0-d4-1to2-2_Din.raw	7137	890.712	4	BS3-d4	7.0455	1	7.0455	-0.435693	TPVSDRVTKCcmCcmTESLVNR	sp|P02768|ALBU_HUMAN Serum albumin OS=Homo sapiens GN=ALB PE=1 SV=2	8	499	LAKTYETTLEK	sp|P02768|ALBU_HUMAN Serum albumin OS=Homo sapiens GN=ALB PE=1 SV=2	2	375	282077	366570	2.02942	375;499	19.3
120114_16_Orbi2_ZC_QC_220_HSAd0-d4-1to2-3_Din.raw	9541	804.396	5	BS3-d4	6.98706	1	6.98706	-0.737134	LVTDLTKVHTECcmCcmHGDLLECcmADDR	sp|P02768|ALBU_HUMAN Serum albumin OS=Homo sapiens GN=ALB PE=1 SV=2	6	264	AFKAWAVAR	sp|P02768|ALBU_HUMAN Serum albumin OS=Homo sapiens GN=ALB PE=1 SV=2	2	236	756799	1.54396e+006	1.80682	236;264	10.2
120114_16_Orbi2_ZC_QC_220_HSAd0-d4-1to2-3_Din.raw	5927	980.851	3	BS3-d4	6.7982	1	6.01053	-0.977212	LKECcmCcmEKPLLEK	sp|P02768|ALBU_HUMAN Serum albumin OS=Homo sapiens GN=ALB PE=1 SV=2	1	300	FPKAEFAEVSK	sp|P02768|ALBU_HUMAN Serum albumin OS=Homo sapiens GN=ALB PE=1 SV=2	2	249	145226	188506	2.04922	249;300	15.2
120114_16_Orbi2_ZC_QC_220_HSAd0-d4-1to2-3_Din.raw	5915	980.851	3	BS3-d4	6.71414	1	5.60043	-0.977212	LKECcmCcmEKPLLEK	sp|P02768|ALBU_HUMAN Serum albumin OS=Homo sapiens GN=ALB PE=1 SV=2	1	300	FPKAEFAEVSK	sp|P02768|ALBU_HUMAN Serum albumin OS=Homo sapiens GN=ALB PE=1 SV=2	2	249	145226	188506	2.04922	249;300	15.2
120114_16_Orbi2_ZC_QC_220_HSAd0-d4-1to2-3_Din.raw	9552	670.498	6	BS3-d4	6.61186	1	5.16345	-0.607137	LVTDLTKVHTECcmCcmHGDLLECcmADDR	sp|P02768|ALBU_HUMAN Serum albumin OS=Homo sapiens GN=ALB PE=1 SV=2	6	264	AFKAWAVAR	sp|P02768|ALBU_HUMAN Serum albumin OS=Homo sapiens GN=ALB PE=1 SV=2	2	236	530706	649064	1.19253	236;264	10.2
120114_15_Orbi2_ZC_QC_220_HSAd0-d4-1to2-2_Din.raw	9720	1025.19	3	BS3-d4	6.08245	1	2.79702	-0.261526	AVMDDFAAFVEKCcmCcmK	sp|P02768|ALBU_HUMAN Serum albumin OS=Homo sapiens GN=ALB PE=1 SV=2	11	581	KLVAASQAALGL	sp|P02768|ALBU_HUMAN Serum albumin OS=Homo sapiens GN=ALB PE=1 SV=2	0	598	418020	799598	1.685	581;598	14.4
120114_14_Orbi2_ZC_QC_220_HSAd0-d4-1to2-1_Din.raw	4728	516.261	4	BS3-d0	13.12	1	13.12	-0.130114	FKDLGEENFK	sp|P02768|ALBU_HUMAN Serum albumin OS=Homo sapiens GN=ALB PE=1 SV=2	1	36	SEVAHR	sp|P02768|ALBU_HUMAN Serum albumin OS=Homo sapiens GN=ALB PE=1 SV=2	0	29	292314	398151	1.43162	29;36	15.2
120114_16_Orbi2_ZC_QC_220_HSAd0-d4-1to2-3_Din.raw	7143	1005.13	3	BS3-d0	12.4185	1	12.4185	-0.475997	VHTECcmCcmHGDLLECcmADDR	sp|P02768|ALBU_HUMAN Serum albumin OS=Homo sapiens GN=ALB PE=1 SV=2	2	267	LVTDLTK	sp|P02768|ALBU_HUMAN Serum albumin OS=Homo sapiens GN=ALB PE=1 SV=2	5	263	700708	2.0772e+006	2.2909	263;267	6.1
120114_15_Orbi2_ZC_QC_220_HSAd0-d4-1to2-2_Din.raw	4508	516.261	4	BS3-d0	11.7414	1	11.7414	0.00514475	FKDLGEENFK	sp|P02768|ALBU_HUMAN Serum albumin OS=Homo sapiens GN=ALB PE=1 SV=2	1	36	SEVAHR	sp|P02768|ALBU_HUMAN Serum albumin OS=Homo sapiens GN=ALB PE=1 SV=2	0	29	269345	502002	1.70808	29;36	15.2
120114_16_Orbi2_ZC_QC_220_HSAd0-d4-1to2-3_Din.raw	4850	516.261	4	BS3-d0	11.738	1	11.738	-0.188484	FKDLGEENFK	sp|P02768|ALBU_HUMAN Serum albumin OS=Homo sapiens GN=ALB PE=1 SV=2	1	36	SEVAHR	sp|P02768|ALBU_HUMAN Serum albumin OS=Homo sapiens GN=ALB PE=1 SV=2	0	29	475965	814550	1.92515	29;36	15.2
120114_14_Orbi2_ZC_QC_220_HSAd0-d4-1to2-1_Din.raw	4948	967.496	3	BS3-d0	11.4277	1	11.4277	-0.492674	VTKCcmCcmTESLVNR	sp|P02768|ALBU_HUMAN Serum albumin OS=Homo sapiens GN=ALB PE=1 SV=2	2	499	LAKTYETTLEK	sp|P02768|ALBU_HUMAN Serum albumin OS=Homo sapiens GN=ALB PE=1 SV=2	2	375	694352	1.27217e+006	1.65135	375;499	19.3
120114_14_Orbi2_ZC_QC_220_HSAd0-d4-1to2-1_Din.raw	6790	818.453	3	BS3-d0	10.9277	1	10.9277	-0.253003	AFKAWAVAR	sp|P02768|ALBU_HUMAN Serum albumin OS=Homo sapiens GN=ALB PE=1 SV=2	2	236	LAKTYETTLEK	sp|P02768|ALBU_HUMAN Serum albumin OS=Homo sapiens GN=ALB PE=1 SV=2	2	375	7.22897e+006	1.09649e+007	1.35873	236;375	13.4
120114_15_Orbi2_ZC_QC_220_HSAd0-d4-1to2-2_Din.raw	3487	629.066	4	BS3-d0	10.6532	1	10.6532	-0.072263	FKDLGEENFK	sp|P02768|ALBU_HUMAN Serum albumin OS=Homo sapiens GN=ALB PE=1 SV=2	1	36	DAHKSEVAHR	sp|P02768|ALBU_HUMAN Serum albumin OS=Homo sapiens GN=ALB PE=1 SV=2	3	28	582429	1.46693e+006	1.95223	28;36	N/A
120114_16_Orbi2_ZC_QC_220_HSAd0-d4-1to2-3_Din.raw	6989	818.453	3	BS3-d0	10.5133	1	10.5133	-0.0939155	AFKAWAVAR	sp|P02768|ALBU_HUMAN Serum albumin OS=Homo sapiens GN=ALB PE=1 SV=2	2	236	LAKTYETTLEK	sp|P02768|ALBU_HUMAN Serum albumin OS=Homo sapiens GN=ALB PE=1 SV=2	2	375	9.76577e+006	2.23225e+007	2.0343	236;375	13.4
120114_15_Orbi2_ZC_QC_220_HSAd0-d4-1to2-2_Din.raw	7789	818.453	3	BS3-d0	10.5071	1	10.5071	-0.212762	LAKTYETTLEK	sp|P02768|ALBU_HUMAN Serum albumin OS=Homo sapiens GN=ALB PE=1 SV=2	2	375	AFKAWAVAR	sp|P02768|ALBU_HUMAN Serum albumin OS=Homo sapiens GN=ALB PE=1 SV=2	2	236	2.45603e+006	3.41473e+006	1.61778	236;375	13.4
120114_16_Orbi2_ZC_QC_220_HSAd0-d4-1to2-3_Din.raw	1666	611.34	3	BS3-d0	10.4539	1	2.90087	-0.82447	LKCcmASLQK	sp|P02768|ALBU_HUMAN Serum albumin OS=Homo sapiens GN=ALB PE=1 SV=2	1	223	ASSAKQR	sp|P02768|ALBU_HUMAN Serum albumin OS=Homo sapiens GN=ALB PE=1 SV=2	4	219	7.16435e+006	1.28523e+007	1.65008	219;223	6.7
120114_15_Orbi2_ZC_QC_220_HSAd0-d4-1to2-2_Din.raw	7802	614.091	4	BS3-d0	10.4416	1	10.4416	-0.111199	AFKAWAVAR	sp|P02768|ALBU_HUMAN Serum albumin OS=Homo sapiens GN=ALB PE=1 SV=2	2	236	LAKTYETTLEK	sp|P02768|ALBU_HUMAN Serum albumin OS=Homo sapiens GN=ALB PE=1 SV=2	2	375	8.72766e+006	1.32419e+007	1.6483	236;375	13.4
120114_15_Orbi2_ZC_QC_220_HSAd0-d4-1to2-2_Din.raw	4738	967.496	3	BS3-d0	10.3578	1	10.3578	-0.382571	VTKCcmCcmTESLVNR	sp|P02768|ALBU_HUMAN Serum albumin OS=Homo sapiens GN=ALB PE=1 SV=2	2	499	LAKTYETTLEK	sp|P02768|ALBU_HUMAN Serum albumin OS=Homo sapiens GN=ALB PE=1 SV=2	2	375	390450	578333	1.50311	375;499	19.3
120114_14_Orbi2_ZC_QC_220_HSAd0-d4-1to2-1_Din.raw	7146	878.668	4	BS3-d0	10.3363	1	10.3363	-0.351229	VHTECcmCcmHGDLLECcmADDRADLAK	sp|P02768|ALBU_HUMAN Serum albumin OS=Homo sapiens GN=ALB PE=1 SV=2	2	267	LVTDLTK	sp|P02768|ALBU_HUMAN Serum albumin OS=Homo sapiens GN=ALB PE=1 SV=2	5	263	1.4566e+006	3.62501e+006	2.09614	263;267	6.1
120114_14_Orbi2_ZC_QC_220_HSAd0-d4-1to2-1_Din.raw	6987	1005.13	3	BS3-d0	10.3332	1	10.3332	-0.0578653	VHTECcmCcmHGDLLECcmADDR	sp|P02768|ALBU_HUMAN Serum albumin OS=Homo sapiens GN=ALB PE=1 SV=2	2	267	LVTDLTK	sp|P02768|ALBU_HUMAN Serum albumin OS=Homo sapiens GN=ALB PE=1 SV=2	5	263	784472	1.83373e+006	1.85986	263;267	6.1
120114_14_Orbi2_ZC_QC_220_HSAd0-d4-1to2-1_Din.raw	8014	885.063	3	BS3-d0	10.2588	1	10.2588	-0.155459	TCcmVADESAENCcmDK	sp|P02768|ALBU_HUMAN Serum albumin OS=Homo sapiens GN=ALB PE=1 SV=2	6	82	SLHTLFGDK	sp|P02768|ALBU_HUMAN Serum albumin OS=Homo sapiens GN=ALB PE=1 SV=2	0	89	940872	1.59926e+006	1.56618	82;89	13.9
120114_16_Orbi2_ZC_QC_220_HSAd0-d4-1to2-3_Din.raw	6993	614.091	4	BS3-d0	10.1398	1	10.1398	-0.0614402	LAKTYETTLEK	sp|P02768|ALBU_HUMAN Serum albumin OS=Homo sapiens GN=ALB PE=1 SV=2	2	375	AFKAWAVAR	sp|P02768|ALBU_HUMAN Serum albumin OS=Homo sapiens GN=ALB PE=1 SV=2	2	236	3.69453e+007	7.04774e+007	1.76663	236;375	13.4
120114_15_Orbi2_ZC_QC_220_HSAd0-d4-1to2-2_Din.raw	7796	614.091	4	BS3-d0	10.0545	1	10.0545	-0.111199	AFKAWAVAR	sp|P02768|ALBU_HUMAN Serum albumin OS=Homo sapiens GN=ALB PE=1 SV=2	2	236	LAKTYETTLEK	sp|P02768|ALBU_HUMAN Serum albumin OS=Homo sapiens GN=ALB PE=1 SV=2	2	375	8.72766e+006	1.32419e+007	1.6483	236;375	13.4
120114_16_Orbi2_ZC_QC_220_HSAd0-d4-1to2-3_Din.raw	3733	629.066	4	BS3-d0	9.94402	1	9.94402	-0.401143	FKDLGEENFK	sp|P02768|ALBU_HUMAN Serum albumin OS=Homo sapiens GN=ALB PE=1 SV=2	1	36	DAHKSEVAHR	sp|P02768|ALBU_HUMAN Serum albumin OS=Homo sapiens GN=ALB PE=1 SV=2	3	28	1.14509e+006	1.35642e+006	1.34998	28;36	N/A
120114_16_Orbi2_ZC_QC_220_HSAd0-d4-1to2-3_Din.raw	7715	614.091	4	BS3-d0	9.93368	1	9.93368	-0.263647	AFKAWAVAR	sp|P02768|ALBU_HUMAN Serum albumin OS=Homo sapiens GN=ALB PE=1 SV=2	2	236	LAKTYETTLEK	sp|P02768|ALBU_HUMAN Serum albumin OS=Homo sapiens GN=ALB PE=1 SV=2	2	375	917139	1.52367e+006	1.5888	236;375	13.4
120114_16_Orbi2_ZC_QC_220_HSAd0-d4-1to2-3_Din.raw	5363	695.084	3	BS3-d0	9.92855	1	9.92855	-0.134745	KQTALVELVK	sp|P02768|ALBU_HUMAN Serum albumin OS=Homo sapiens GN=ALB PE=1 SV=2	0	549	ATKEQLK	sp|P02768|ALBU_HUMAN Serum albumin OS=Homo sapiens GN=ALB PE=1 SV=2	2	565	307053	806924	2.28506	549;565	18.3
120114_16_Orbi2_ZC_QC_220_HSAd0-d4-1to2-3_Din.raw	8275	885.063	3	BS3-d0	9.896	1	9.896	0.0639692	TCcmVADESAENCcmDK	sp|P02768|ALBU_HUMAN Serum albumin OS=Homo sapiens GN=ALB PE=1 SV=2	6	82	SLHTLFGDK	sp|P02768|ALBU_HUMAN Serum albumin OS=Homo sapiens GN=ALB PE=1 SV=2	0	89	795560	1.43571e+006	1.95867	82;89	13.9
120114_15_Orbi2_ZC_QC_220_HSAd0-d4-1to2-2_Din.raw	4111	596.08	4	BS3-d0	9.86844	1	9.86844	-0.974679	LAKTYETTLEK	sp|P02768|ALBU_HUMAN Serum albumin OS=Homo sapiens GN=ALB PE=1 SV=2	2	375	LKCcmASLQK	sp|P02768|ALBU_HUMAN Serum albumin OS=Homo sapiens GN=ALB PE=1 SV=2	1	223	596331	1.36527e+006	1.9815	223;375	19.1
120114_14_Orbi2_ZC_QC_220_HSAd0-d4-1to2-1_Din.raw	7619	885.063	3	BS3-d0	9.84579	1	9.84579	-0.198193	TCcmVADESAENCcmDK	sp|P02768|ALBU_HUMAN Serum albumin OS=Homo sapiens GN=ALB PE=1 SV=2	6	82	SLHTLFGDK	sp|P02768|ALBU_HUMAN Serum albumin OS=Homo sapiens GN=ALB PE=1 SV=2	0	89	1.34153e+006	3.23345e+006	2.1873	82;89	13.9
120114_16_Orbi2_ZC_QC_220_HSAd0-d4-1to2-3_Din.raw	7823	885.063	3	BS3-d0	9.83599	1	9.83599	-0.228848	TCcmVADESAENCcmDK	sp|P02768|ALBU_HUMAN Serum albumin OS=Homo sapiens GN=ALB PE=1 SV=2	6	82	SLHTLFGDK	sp|P02768|ALBU_HUMAN Serum albumin OS=Homo sapiens GN=ALB PE=1 SV=2	0	89	2.16913e+006	2.85703e+006	1.7634	82;89	13.9
120114_14_Orbi2_ZC_QC_220_HSAd0-d4-1to2-1_Din.raw	3652	629.066	4	BS3-d0	9.81811	1	9.81811	-0.0382572	FKDLGEENFK	sp|P02768|ALBU_HUMAN Serum albumin OS=Homo sapiens GN=ALB PE=1 SV=2	1	36	DAHKSEVAHR	sp|P02768|ALBU_HUMAN Serum albumin OS=Homo sapiens GN=ALB PE=1 SV=2	3	28	1.04044e+006	1.90597e+006	2.0437	28;36	N/A
120114_16_Orbi2_ZC_QC_220_HSAd0-d4-1to2-3_Din.raw	1499	657.005	3	BS3-d0	9.73705	1	8.40857	0.283664	CcmCcmKHPEAK	sp|P02768|ALBU_HUMAN Serum albumin OS=Homo sapiens GN=ALB PE=1 SV=2	2	463	NLGKVGSK	sp|P02768|ALBU_HUMAN Serum albumin OS=Homo sapiens GN=ALB PE=1 SV=2	3	456	500476	867104	2.20225	456;463	11.8
120114_16_Orbi2_ZC_QC_220_HSAd0-d4-1to2-3_Din.raw	4419	794.438	3	BS3-d0	9.71994	1	9.71994	-0.420038	LAKTYETTLEK	sp|P02768|ALBU_HUMAN Serum albumin OS=Homo sapiens GN=ALB PE=1 SV=2	2	375	LKCcmASLQK	sp|P02768|ALBU_HUMAN Serum albumin OS=Homo sapiens GN=ALB PE=1 SV=2	1	223	186048	214985	1.48715	223;375	19.1
120114_14_Orbi2_ZC_QC_220_HSAd0-d4-1to2-1_Din.raw	5244	760.043	3	BS3-d0	9.65573	1	0	-0.514986	CcmCcmTESLVNR	sp|P02768|ALBU_HUMAN Serum albumin OS=Homo sapiens GN=ALB PE=1 SV=2	2	502	TPVSDRVTK	sp|P02768|ALBU_HUMAN Serum albumin OS=Homo sapiens GN=ALB PE=1 SV=2	7	498	1.11533e+007	2.74831e+007	2.07636	498;502	5.6
120114_16_Orbi2_ZC_QC_220_HSAd0-d4-1to2-3_Din.raw	5124	967.496	3	BS3-d0	9.53392	1	9.53392	-0.262952	VTKCcmCcmTESLVNR	sp|P02768|ALBU_HUMAN Serum albumin OS=Homo sapiens GN=ALB PE=1 SV=2	2	499	LAKTYETTLEK	sp|P02768|ALBU_HUMAN Serum albumin OS=Homo sapiens GN=ALB PE=1 SV=2	2	375	808750	2.24107e+006	1.65269	375;499	19.3
120114_14_Orbi2_ZC_QC_220_HSAd0-d4-1to2-1_Din.raw	4295	596.08	4	BS3-d0	9.51593	1	9.51593	-0.365151	LAKTYETTLEK	sp|P02768|ALBU_HUMAN Serum albumin OS=Homo sapiens GN=ALB PE=1 SV=2	2	375	LKCcmASLQK	sp|P02768|ALBU_HUMAN Serum albumin OS=Homo sapiens GN=ALB PE=1 SV=2	1	223	488127	1.6468e+006	2.24967	223;375	19.1
120114_16_Orbi2_ZC_QC_220_HSAd0-d4-1to2-3_Din.raw	5367	760.043	3	BS3-d0	9.47862	1	0	-0.522872	CcmCcmTESLVNR	sp|P02768|ALBU_HUMAN Serum albumin OS=Homo sapiens GN=ALB PE=1 SV=2	2	502	TPVSDRVTK	sp|P02768|ALBU_HUMAN Serum albumin OS=Homo sapiens GN=ALB PE=1 SV=2	7	498	2.04737e+007	3.57649e+007	1.78964	498;502	5.6
120114_14_Orbi2_ZC_QC_220_HSAd0-d4-1to2-1_Din.raw	6789	614.091	4	BS3-d0	9.42041	1	9.42041	-0.261925	LAKTYETTLEK	sp|P02768|ALBU_HUMAN Serum albumin OS=Homo sapiens GN=ALB PE=1 SV=2	2	375	AFKAWAVAR	sp|P02768|ALBU_HUMAN Serum albumin OS=Homo sapiens GN=ALB PE=1 SV=2	2	236	2.73032e+007	3.83874e+007	1.27084	236;375	13.4
120114_14_Orbi2_ZC_QC_220_HSAd0-d4-1to2-1_Din.raw	5261	760.043	3	BS3-d0	9.34167	1	0	-0.514986	CcmCcmTESLVNR	sp|P02768|ALBU_HUMAN Serum albumin OS=Homo sapiens GN=ALB PE=1 SV=2	2	502	TPVSDRVTK	sp|P02768|ALBU_HUMAN Serum albumin OS=Homo sapiens GN=ALB PE=1 SV=2	7	498	1.11533e+007	2.74831e+007	2.07636	498;502	5.6
120114_16_Orbi2_ZC_QC_220_HSAd0-d4-1to2-3_Din.raw	6988	614.091	4	BS3-d0	9.2727	1	9.2727	-0.0614402	AFKAWAVAR	sp|P02768|ALBU_HUMAN Serum albumin OS=Homo sapiens GN=ALB PE=1 SV=2	2	236	LAKTYETTLEK	sp|P02768|ALBU_HUMAN Serum albumin OS=Homo sapiens GN=ALB PE=1 SV=2	2	375	3.69453e+007	7.04774e+007	1.76663	236;375	13.4
120114_16_Orbi2_ZC_QC_220_HSAd0-d4-1to2-3_Din.raw	7291	878.668	4	BS3-d0	9.25165	1	9.25165	-0.197809	VHTECcmCcmHGDLLECcmADDRADLAK	sp|P02768|ALBU_HUMAN Serum albumin OS=Homo sapiens GN=ALB PE=1 SV=2	2	267	LVTDLTK	sp|P02768|ALBU_HUMAN Serum albumin OS=Homo sapiens GN=ALB PE=1 SV=2	5	263	3.60156e+006	5.88721e+006	1.6475	263;267	6.1
120114_16_Orbi2_ZC_QC_220_HSAd0-d4-1to2-3_Din.raw	4434	596.08	4	BS3-d0	9.21835	1	9.21835	-0.691069	LAKTYETTLEK	sp|P02768|ALBU_HUMAN Serum albumin OS=Homo sapiens GN=ALB PE=1 SV=2	2	375	LKCcmASLQK	sp|P02768|ALBU_HUMAN Serum albumin OS=Homo sapiens GN=ALB PE=1 SV=2	1	223	626702	2.45538e+006	2.09316	223;375	19.1
120114_15_Orbi2_ZC_QC_220_HSAd0-d4-1to2-2_Din.raw	7779	818.453	3	BS3-d0	9.15714	1	9.15714	-0.212762	AFKAWAVAR	sp|P02768|ALBU_HUMAN Serum albumin OS=Homo sapiens GN=ALB PE=1 SV=2	2	236	LAKTYETTLEK	sp|P02768|ALBU_HUMAN Serum albumin OS=Homo sapiens GN=ALB PE=1 SV=2	2	375	2.45603e+006	3.41473e+006	1.61778	236;375	13.4
120114_15_Orbi2_ZC_QC_220_HSAd0-d4-1to2-2_Din.raw	1627	611.34	3	BS3-d0	9.12005	1	2.09834	-0.721538	ASSAKQR	sp|P02768|ALBU_HUMAN Serum albumin OS=Homo sapiens GN=ALB PE=1 SV=2	4	219	LKCcmASLQK	sp|P02768|ALBU_HUMAN Serum albumin OS=Homo sapiens GN=ALB PE=1 SV=2	1	223	6.77869e+006	1.32485e+007	1.764	219;223	6.7
120114_14_Orbi2_ZC_QC_220_HSAd0-d4-1to2-1_Din.raw	9571	892.675	4	BS3-d0	8.94322	1	1.23822	0.922101	SLHTLFGDKLCcmTVATLR	sp|P02768|ALBU_HUMAN Serum albumin OS=Homo sapiens GN=ALB PE=1 SV=2	0	89	TCcmVADESAENCcmDK	sp|P02768|ALBU_HUMAN Serum albumin OS=Homo sapiens GN=ALB PE=1 SV=2	6	82	1.50866e+006	3.56373e+006	2.20954	82;89	13.9
120114_15_Orbi2_ZC_QC_220_HSAd0-d4-1to2-2_Din.raw	4984	760.043	3	BS3-d0	8.84342	1	0	-0.565504	CcmCcmTESLVNR	sp|P02768|ALBU_HUMAN Serum albumin OS=Homo sapiens GN=ALB PE=1 SV=2	2	502	TPVSDRVTK	sp|P02768|ALBU_HUMAN Serum albumin OS=Homo sapiens GN=ALB PE=1 SV=2	7	498	1.34515e+007	2.1624e+007	1.77873	498;502	5.6
120114_16_Orbi2_ZC_QC_220_HSAd0-d4-1to2-3_Din.raw	4836	836.166	4	BS3-d0	8.78504	1	8.78504	-0.0882232	CcmCcmKADDKETCcmFAEEGKK	sp|P02768|ALBU_HUMAN Serum albumin OS=Homo sapiens GN=ALB PE=1 SV=2	2	584	KQTALVELVK	sp|P02768|ALBU_HUMAN Serum albumin OS=Homo sapiens GN=ALB PE=1 SV=2	0	549	265230	470906	1.48479	549;584	17.4
120114_14_Orbi2_ZC_QC_220_HSAd0-d4-1to2-1_Din.raw	8012	664.049	4	BS3-d0	8.77258	1	8.77258	0.0182955	TCcmVADESAENCcmDK	sp|P02768|ALBU_HUMAN Serum albumin OS=Homo sapiens GN=ALB PE=1 SV=2	6	82	SLHTLFGDK	sp|P02768|ALBU_HUMAN Serum albumin OS=Homo sapiens GN=ALB PE=1 SV=2	0	89	4.36693e+006	7.52055e+006	1.82263	82;89	13.9
120114_16_Orbi2_ZC_QC_220_HSAd0-d4-1to2-3_Din.raw	5541	889.706	4	BS3-d0	8.71186	1	8.71186	-0.0795166	TPVSDRVTKCcmCcmTESLVNR	sp|P02768|ALBU_HUMAN Serum albumin OS=Homo sapiens GN=ALB PE=1 SV=2	8	499	LAKTYETTLEK	sp|P02768|ALBU_HUMAN Serum albumin OS=Homo sapiens GN=ALB PE=1 SV=2	2	375	2.17424e+006	3.40676e+006	1.20435	375;499	19.3
120114_16_Orbi2_ZC_QC_220_HSAd0-d4-1to2-3_Din.raw	7142	754.097	4	BS3-d0	8.66816	1	8.66816	-0.615869	VHTECcmCcmHGDLLECcmADDR	sp|P02768|ALBU_HUMAN Serum albumin OS=Homo sapiens GN=ALB PE=1 SV=2	2	267	LVTDLTK	sp|P02768|ALBU_HUMAN Serum albumin OS=Homo sapiens GN=ALB PE=1 SV=2	5	263	5.41315e+006	1.6398e+007	2.16981	263;267	6.1
120114_16_Orbi2_ZC_QC_220_HSAd0-d4-1to2-3_Din.raw	4839	669.134	5	BS3-d0	8.56232	1	8.56232	0.173959	KQTALVELVK	sp|P02768|ALBU_HUMAN Serum albumin OS=Homo sapiens GN=ALB PE=1 SV=2	0	549	CcmCcmKADDKETCcmFAEEGKK	sp|P02768|ALBU_HUMAN Serum albumin OS=Homo sapiens GN=ALB PE=1 SV=2	2	584	2.26996e+006	8.09396e+006	3.54629	549;584	17.4
120114_16_Orbi2_ZC_QC_220_HSAd0-d4-1to2-3_Din.raw	3224	629.066	4	BS3-d0	8.54355	1	8.54355	-0.634653	FKDLGEENFK	sp|P02768|ALBU_HUMAN Serum albumin OS=Homo sapiens GN=ALB PE=1 SV=2	1	36	DAHKSEVAHR	sp|P02768|ALBU_HUMAN Serum albumin OS=Homo sapiens GN=ALB PE=1 SV=2	3	28	285148	417550	1.80028	28;36	N/A
120114_14_Orbi2_ZC_QC_220_HSAd0-d4-1to2-1_Din.raw	1665	458.756	4	BS3-d0	8.49701	1	2.76475	-0.930656	ASSAKQR	sp|P02768|ALBU_HUMAN Serum albumin OS=Homo sapiens GN=ALB PE=1 SV=2	4	219	LKCcmASLQK	sp|P02768|ALBU_HUMAN Serum albumin OS=Homo sapiens GN=ALB PE=1 SV=2	1	223	1.63546e+007	2.70795e+007	1.56977	219;223	6.7
120114_16_Orbi2_ZC_QC_220_HSAd0-d4-1to2-3_Din.raw	1665	458.757	4	BS3-d0	8.44815	1	3.08462	-0.87874	ASSAKQR	sp|P02768|ALBU_HUMAN Serum albumin OS=Homo sapiens GN=ALB PE=1 SV=2	4	219	LKCcmASLQK	sp|P02768|ALBU_HUMAN Serum albumin OS=Homo sapiens GN=ALB PE=1 SV=2	1	223	9.90145e+006	1.73231e+007	1.51854	219;223	6.7
120114_15_Orbi2_ZC_QC_220_HSAd0-d4-1to2-2_Din.raw	4745	725.875	4	BS3-d0	8.40906	1	8.40906	0.671733	VTKCcmCcmTESLVNR	sp|P02768|ALBU_HUMAN Serum albumin OS=Homo sapiens GN=ALB PE=1 SV=2	2	499	LAKTYETTLEK	sp|P02768|ALBU_HUMAN Serum albumin OS=Homo sapiens GN=ALB PE=1 SV=2	2	375	2.17939e+006	4.29552e+006	2.00442	375;499	19.3
120114_14_Orbi2_ZC_QC_220_HSAd0-d4-1to2-1_Din.raw	9861	714.341	5	BS3-d0	8.35995	1	1.75242	-0.0966871	SLHTLFGDKLCcmTVATLR	sp|P02768|ALBU_HUMAN Serum albumin OS=Homo sapiens GN=ALB PE=1 SV=2	0	89	TCcmVADESAENCcmDK	sp|P02768|ALBU_HUMAN Serum albumin OS=Homo sapiens GN=ALB PE=1 SV=2	6	82	3.86136e+006	6.86818e+006	1.98658	82;89	13.9
120114_15_Orbi2_ZC_QC_220_HSAd0-d4-1to2-2_Din.raw	7805	614.091	4	BS3-d0	8.31397	1	8.31397	-0.111199	AFKAWAVAR	sp|P02768|ALBU_HUMAN Serum albumin OS=Homo sapiens GN=ALB PE=1 SV=2	2	236	LAKTYETTLEK	sp|P02768|ALBU_HUMAN Serum albumin OS=Homo sapiens GN=ALB PE=1 SV=2	2	375	8.72766e+006	1.32419e+007	1.6483	236;375	13.4
120114_14_Orbi2_ZC_QC_220_HSAd0-d4-1to2-1_Din.raw	4946	725.874	4	BS3-d0	8.29777	1	8.29777	-0.10511	VTKCcmCcmTESLVNR	sp|P02768|ALBU_HUMAN Serum albumin OS=Homo sapiens GN=ALB PE=1 SV=2	2	499	LAKTYETTLEK	sp|P02768|ALBU_HUMAN Serum albumin OS=Homo sapiens GN=ALB PE=1 SV=2	2	375	7.1533e+006	1.25033e+007	1.75854	375;499	19.3
120114_15_Orbi2_ZC_QC_220_HSAd0-d4-1to2-2_Din.raw	1626	458.757	4	BS3-d0	8.17297	1	2.37022	-0.762788	ASSAKQR	sp|P02768|ALBU_HUMAN Serum albumin OS=Homo sapiens GN=ALB PE=1 SV=2	4	219	LKCcmASLQK	sp|P02768|ALBU_HUMAN Serum albumin OS=Homo sapiens GN=ALB PE=1 SV=2	1	223	8.8893e+006	1.71998e+007	1.73806	219;223	6.7
120114_16_Orbi2_ZC_QC_220_HSAd0-d4-1to2-3_Din.raw	5103	725.874	4	BS3-d0	8.01204	1	8.01204	0.4949	VTKCcmCcmTESLVNR	sp|P02768|ALBU_HUMAN Serum albumin OS=Homo sapiens GN=ALB PE=1 SV=2	2	499	LAKTYETTLEK	sp|P02768|ALBU_HUMAN Serum albumin OS=Homo sapiens GN=ALB PE=1 SV=2	2	375	4.22999e+006	1.01203e+007	1.78704	375;499	19.3
120114_16_Orbi2_ZC_QC_220_HSAd0-d4-1to2-3_Din.raw	8274	664.049	4	BS3-d0	7.38453	1	7.38453	-0.0481333	TCcmVADESAENCcmDK	sp|P02768|ALBU_HUMAN Serum albumin OS=Homo sapiens GN=ALB PE=1 SV=2	6	82	SLHTLFGDK	sp|P02768|ALBU_HUMAN Serum albumin OS=Homo sapiens GN=ALB PE=1 SV=2	0	89	3.95824e+006	5.84563e+006	1.8305	82;89	13.9
120114_16_Orbi2_ZC_QC_220_HSAd0-d4-1to2-3_Din.raw	4429	794.438	3	BS3-d0	7.33696	1	7.33696	-0.420038	LAKTYETTLEK	sp|P02768|ALBU_HUMAN Serum albumin OS=Homo sapiens GN=ALB PE=1 SV=2	2	375	LKCcmASLQK	sp|P02768|ALBU_HUMAN Serum albumin OS=Homo sapiens GN=ALB PE=1 SV=2	1	223	186048	214985	1.48715	223;375	19.1
120114_14_Orbi2_ZC_QC_220_HSAd0-d4-1to2-1_Din.raw	7159	878.668	4	BS3-d0	7.0756	1	7.0756	-0.351229	VHTECcmCcmHGDLLECcmADDRADLAK	sp|P02768|ALBU_HUMAN Serum albumin OS=Homo sapiens GN=ALB PE=1 SV=2	2	267	LVTDLTK	sp|P02768|ALBU_HUMAN Serum albumin OS=Homo sapiens GN=ALB PE=1 SV=2	5	263	1.4566e+006	3.62501e+006	2.09614	263;267	6.1
120114_08_Orbi2_ZC_QC_220_HSAd0-d4-1to4-1_Din.raw	7102	1006.47	3	BS3-d4	13.7375	1	13.7375	-0.632463	VHTECcmCcmHGDLLECcmADDR	sp|P02768|ALBU_HUMAN Serum albumin OS=Homo sapiens GN=ALB PE=1 SV=2	2	267	LVTDLTK	sp|P02768|ALBU_HUMAN Serum albumin OS=Homo sapiens GN=ALB PE=1 SV=2	5	263	724677	3.38909e+006	4.64439	263;267	6.1
120114_09_Orbi2_ZC_QC_220_HSAd0-d4-1to4-2_Din.raw	4928	517.268	4	BS3-d4	13.2518	1	13.2518	0.0966329	FKDLGEENFK	sp|P02768|ALBU_HUMAN Serum albumin OS=Homo sapiens GN=ALB PE=1 SV=2	1	36	SEVAHR	sp|P02768|ALBU_HUMAN Serum albumin OS=Homo sapiens GN=ALB PE=1 SV=2	0	29	270548	995970	3.44837	29;36	15.2
120114_09_Orbi2_ZC_QC_220_HSAd0-d4-1to4-2_Din.raw	7979	1005.24	4	BS3-d4	12.6661	1	12.6661	-0.938408	LVTDLTKVHTECcmCcmHGDLLECcmADDR	sp|P02768|ALBU_HUMAN Serum albumin OS=Homo sapiens GN=ALB PE=1 SV=2	6	264	AFKAWAVAR	sp|P02768|ALBU_HUMAN Serum albumin OS=Homo sapiens GN=ALB PE=1 SV=2	2	236	576730	1.7128e+006	3.74416	236;264	10.2
120114_09_Orbi2_ZC_QC_220_HSAd0-d4-1to4-2_Din.raw	7375	879.673	4	BS3-d4	12.6344	1	12.6344	-1.28227	VHTECcmCcmHGDLLECcmADDRADLAK	sp|P02768|ALBU_HUMAN Serum albumin OS=Homo sapiens GN=ALB PE=1 SV=2	2	267	LVTDLTK	sp|P02768|ALBU_HUMAN Serum albumin OS=Homo sapiens GN=ALB PE=1 SV=2	5	263	3.96526e+006	1.99557e+007	3.564	263;267	6.1
120114_10_Orbi2_ZC_QC_220_HSAd0-d4-1to4-3_Din.raw	4906	517.268	4	BS3-d4	12.617	1	12.617	0.03534	FKDLGEENFK	sp|P02768|ALBU_HUMAN Serum albumin OS=Homo sapiens GN=ALB PE=1 SV=2	1	36	SEVAHR	sp|P02768|ALBU_HUMAN Serum albumin OS=Homo sapiens GN=ALB PE=1 SV=2	0	29	372195	987672	3.57026	29;36	15.2
120114_09_Orbi2_ZC_QC_220_HSAd0-d4-1to4-2_Din.raw	7278	1006.47	3	BS3-d4	12.5226	1	12.5226	-0.496897	VHTECcmCcmHGDLLECcmADDR	sp|P02768|ALBU_HUMAN Serum albumin OS=Homo sapiens GN=ALB PE=1 SV=2	2	267	LVTDLTK	sp|P02768|ALBU_HUMAN Serum albumin OS=Homo sapiens GN=ALB PE=1 SV=2	5	263	1.84447e+006	3.49536e+006	2.46552	263;267	6.1
120114_10_Orbi2_ZC_QC_220_HSAd0-d4-1to4-3_Din.raw	7977	1005.24	4	BS3-d4	12.494	1	12.494	-0.271243	LVTDLTKVHTECcmCcmHGDLLECcmADDR	sp|P02768|ALBU_HUMAN Serum albumin OS=Homo sapiens GN=ALB PE=1 SV=2	6	264	AFKAWAVAR	sp|P02768|ALBU_HUMAN Serum albumin OS=Homo sapiens GN=ALB PE=1 SV=2	2	236	624332	2.72786e+006	4.05836	236;264	10.2
120114_08_Orbi2_ZC_QC_220_HSAd0-d4-1to4-1_Din.raw	4768	669.939	5	BS3-d4	12.4895	1	12.4895	-0.654069	CcmCcmKADDKETCcmFAEEGKK	sp|P02768|ALBU_HUMAN Serum albumin OS=Homo sapiens GN=ALB PE=1 SV=2	2	584	KQTALVELVK	sp|P02768|ALBU_HUMAN Serum albumin OS=Homo sapiens GN=ALB PE=1 SV=2	0	549	2.89998e+006	1.89868e+006	0.556761	549;584	17.4
120114_10_Orbi2_ZC_QC_220_HSAd0-d4-1to4-3_Din.raw	7270	1006.47	3	BS3-d4	12.4784	1	12.4784	-0.74461	VHTECcmCcmHGDLLECcmADDR	sp|P02768|ALBU_HUMAN Serum albumin OS=Homo sapiens GN=ALB PE=1 SV=2	2	267	LVTDLTK	sp|P02768|ALBU_HUMAN Serum albumin OS=Homo sapiens GN=ALB PE=1 SV=2	5	263	1.15575e+006	5.26103e+006	3.60497	263;267	6.1
120114_10_Orbi2_ZC_QC_220_HSAd0-d4-1to4-3_Din.raw	9907	772.587	5	BS3-d4	12.3641	1	2.01251	-0.850557	YKAAFTECcmCcmQAADK	sp|P02768|ALBU_HUMAN Serum albumin OS=Homo sapiens GN=ALB PE=1 SV=2	1	186	RHPYFYAPELLFFAKR	sp|P02768|ALBU_HUMAN Serum albumin OS=Homo sapiens GN=ALB PE=1 SV=2	14	183	1.68064e+006	6.77076e+006	4.10153	183;186	5.3
120114_08_Orbi2_ZC_QC_220_HSAd0-d4-1to4-1_Din.raw	4805	517.268	4	BS3-d4	12.2308	1	12.2308	0.00727291	FKDLGEENFK	sp|P02768|ALBU_HUMAN Serum albumin OS=Homo sapiens GN=ALB PE=1 SV=2	1	36	SEVAHR	sp|P02768|ALBU_HUMAN Serum albumin OS=Homo sapiens GN=ALB PE=1 SV=2	0	29	256925	600374	2.6033	29;36	15.2
120114_10_Orbi2_ZC_QC_220_HSAd0-d4-1to4-3_Din.raw	11087	703.646	4	BS3-d4	12.2088	1	12.2088	0.366119	AEFAEVSKLVTDLTK	sp|P02768|ALBU_HUMAN Serum albumin OS=Homo sapiens GN=ALB PE=1 SV=2	7	257	AFKAWAVAR	sp|P02768|ALBU_HUMAN Serum albumin OS=Homo sapiens GN=ALB PE=1 SV=2	2	236	236616	883033	3.46268	236;257	11.1
120114_08_Orbi2_ZC_QC_220_HSAd0-d4-1to4-1_Din.raw	9287	893.681	4	BS3-d4	12.2003	1	2.27902	-0.353466	SLHTLFGDKLCcmTVATLR	sp|P02768|ALBU_HUMAN Serum albumin OS=Homo sapiens GN=ALB PE=1 SV=2	0	89	TCcmVADESAENCcmDK	sp|P02768|ALBU_HUMAN Serum albumin OS=Homo sapiens GN=ALB PE=1 SV=2	6	82	1.82647e+006	8.08306e+006	4.15141	82;89	13.9
120114_09_Orbi2_ZC_QC_220_HSAd0-d4-1to4-2_Din.raw	9668	893.68	4	BS3-d4	12.0202	1	2.75571	-0.512975	SLHTLFGDKLCcmTVATLR	sp|P02768|ALBU_HUMAN Serum albumin OS=Homo sapiens GN=ALB PE=1 SV=2	0	89	TCcmVADESAENCcmDK	sp|P02768|ALBU_HUMAN Serum albumin OS=Homo sapiens GN=ALB PE=1 SV=2	6	82	3.43461e+006	1.38408e+007	3.2352	82;89	13.9
120114_08_Orbi2_ZC_QC_220_HSAd0-d4-1to4-1_Din.raw	3711	504.259	5	BS3-d4	11.9387	1	11.9387	-0.078484	FKDLGEENFK	sp|P02768|ALBU_HUMAN Serum albumin OS=Homo sapiens GN=ALB PE=1 SV=2	1	36	DAHKSEVAHR	sp|P02768|ALBU_HUMAN Serum albumin OS=Homo sapiens GN=ALB PE=1 SV=2	3	28	957260	3.24231e+006	3.75271	28;36	N/A
120114_09_Orbi2_ZC_QC_220_HSAd0-d4-1to4-2_Din.raw	5960	588.914	5	BS3-d4	11.9376	1	9.4442	0.531154	LKECcmCcmEKPLLEK	sp|P02768|ALBU_HUMAN Serum albumin OS=Homo sapiens GN=ALB PE=1 SV=2	1	300	FPKAEFAEVSK	sp|P02768|ALBU_HUMAN Serum albumin OS=Homo sapiens GN=ALB PE=1 SV=2	2	249	3.15306e+007	6.73614e+006	0.279438	249;300	15.2
120114_10_Orbi2_ZC_QC_220_HSAd0-d4-1to4-3_Din.raw	3790	839.76	3	BS3-d4	11.8061	1	11.8061	-0.427709	DAHKSEVAHR	sp|P02768|ALBU_HUMAN Serum albumin OS=Homo sapiens GN=ALB PE=1 SV=2	3	28	FKDLGEENFK	sp|P02768|ALBU_HUMAN Serum albumin OS=Homo sapiens GN=ALB PE=1 SV=2	1	36	79831.1	156242	3.355	28;36	N/A
120114_09_Orbi2_ZC_QC_220_HSAd0-d4-1to4-2_Din.raw	7063	819.794	3	BS3-d4	11.7793	1	11.7793	-0.794343	LAKTYETTLEK	sp|P02768|ALBU_HUMAN Serum albumin OS=Homo sapiens GN=ALB PE=1 SV=2	2	375	AFKAWAVAR	sp|P02768|ALBU_HUMAN Serum albumin OS=Homo sapiens GN=ALB PE=1 SV=2	2	236	6.54235e+006	3.88321e+007	3.89433	236;375	13.4
120114_10_Orbi2_ZC_QC_220_HSAd0-d4-1to4-3_Din.raw	9239	999.971	4	BS3-d4	11.7392	1	9.97695	-0.890031	LVNEVTEFAKTCcmVADESAENCcmDK	sp|P02768|ALBU_HUMAN Serum albumin OS=Homo sapiens GN=ALB PE=1 SV=2	9	75	FKDLGEENFK	sp|P02768|ALBU_HUMAN Serum albumin OS=Homo sapiens GN=ALB PE=1 SV=2	1	36	3.41184e+006	1.36815e+007	3.62445	36;75	9.4
120114_09_Orbi2_ZC_QC_220_HSAd0-d4-1to4-2_Din.raw	3782	839.76	3	BS3-d4	11.7116	1	11.7116	-0.422359	FKDLGEENFK	sp|P02768|ALBU_HUMAN Serum albumin OS=Homo sapiens GN=ALB PE=1 SV=2	1	36	DAHKSEVAHR	sp|P02768|ALBU_HUMAN Serum albumin OS=Homo sapiens GN=ALB PE=1 SV=2	3	28	74954.3	334975	6.91835	28;36	N/A
120114_10_Orbi2_ZC_QC_220_HSAd0-d4-1to4-3_Din.raw	5153	968.837	3	BS3-d4	11.6622	1	11.6622	-0.54945	VTKCcmCcmTESLVNR	sp|P02768|ALBU_HUMAN Serum albumin OS=Homo sapiens GN=ALB PE=1 SV=2	2	499	LAKTYETTLEK	sp|P02768|ALBU_HUMAN Serum albumin OS=Homo sapiens GN=ALB PE=1 SV=2	2	375	817016	2.36012e+006	3.35424	375;499	19.3
120114_10_Orbi2_ZC_QC_220_HSAd0-d4-1to4-3_Din.raw	3777	630.072	4	BS3-d4	11.6426	1	11.6426	-0.534364	FKDLGEENFK	sp|P02768|ALBU_HUMAN Serum albumin OS=Homo sapiens GN=ALB PE=1 SV=2	1	36	DAHKSEVAHR	sp|P02768|ALBU_HUMAN Serum albumin OS=Homo sapiens GN=ALB PE=1 SV=2	3	28	867498	2.74862e+006	3.53899	28;36	N/A
120114_08_Orbi2_ZC_QC_220_HSAd0-d4-1to4-1_Din.raw	4774	837.172	4	BS3-d4	11.5918	1	11.5918	-0.687164	CcmCcmKADDKETCcmFAEEGKK	sp|P02768|ALBU_HUMAN Serum albumin OS=Homo sapiens GN=ALB PE=1 SV=2	2	584	KQTALVELVK	sp|P02768|ALBU_HUMAN Serum albumin OS=Homo sapiens GN=ALB PE=1 SV=2	0	549	292373	530672	3.117	549;584	17.4
120114_08_Orbi2_ZC_QC_220_HSAd0-d4-1to4-1_Din.raw	7111	1006.47	3	BS3-d4	11.4344	1	11.4344	-0.632463	VHTECcmCcmHGDLLECcmADDR	sp|P02768|ALBU_HUMAN Serum albumin OS=Homo sapiens GN=ALB PE=1 SV=2	2	267	LVTDLTK	sp|P02768|ALBU_HUMAN Serum albumin OS=Homo sapiens GN=ALB PE=1 SV=2	5	263	784162	3.38909e+006	5.03845	263;267	6.1
120114_10_Orbi2_ZC_QC_220_HSAd0-d4-1to4-3_Din.raw	9772	936.5	4	BS3-d4	11.3986	1	8.40257	-0.2098	RHPYFYAPELLFFAKR	sp|P02768|ALBU_HUMAN Serum albumin OS=Homo sapiens GN=ALB PE=1 SV=2	14	183	LKECcmCcmEKPLLEK	sp|P02768|ALBU_HUMAN Serum albumin OS=Homo sapiens GN=ALB PE=1 SV=2	6	305	198051	582832	3.56961	183;305	13.6
120114_10_Orbi2_ZC_QC_220_HSAd0-d4-1to4-3_Din.raw	5971	980.851	3	BS3-d4	11.3016	1	9.59534	-0.365502	LKECcmCcmEKPLLEK	sp|P02768|ALBU_HUMAN Serum albumin OS=Homo sapiens GN=ALB PE=1 SV=2	1	300	FPKAEFAEVSK	sp|P02768|ALBU_HUMAN Serum albumin OS=Homo sapiens GN=ALB PE=1 SV=2	2	249	225524	310503	3.01839	249;300	15.2
120114_09_Orbi2_ZC_QC_220_HSAd0-d4-1to4-2_Din.raw	5510	805.148	4	BS3-d4	11.2973	1	6.16276	-0.519553	CcmCcmKADDKETCcmFAEEGK	sp|P02768|ALBU_HUMAN Serum albumin OS=Homo sapiens GN=ALB PE=1 SV=2	2	584	KQTALVELVK	sp|P02768|ALBU_HUMAN Serum albumin OS=Homo sapiens GN=ALB PE=1 SV=2	0	549	2.19818e+006	836245	0.469707	549;584	17.4
120114_10_Orbi2_ZC_QC_220_HSAd0-d4-1to4-3_Din.raw	3776	504.259	5	BS3-d4	11.2869	1	11.2869	-0.389576	FKDLGEENFK	sp|P02768|ALBU_HUMAN Serum albumin OS=Homo sapiens GN=ALB PE=1 SV=2	1	36	DAHKSEVAHR	sp|P02768|ALBU_HUMAN Serum albumin OS=Homo sapiens GN=ALB PE=1 SV=2	3	28	1.11709e+006	3.80492e+006	4.27345	28;36	N/A
120114_08_Orbi2_ZC_QC_220_HSAd0-d4-1to4-1_Din.raw	10789	774.622	5	BS3-d4	11.2864	1	11.2864	-0.0531974	QNCcmELFEQLGEYKFQNALLVR	sp|P02768|ALBU_HUMAN Serum albumin OS=Homo sapiens GN=ALB PE=1 SV=2	12	426	KQTALVELVK	sp|P02768|ALBU_HUMAN Serum albumin OS=Homo sapiens GN=ALB PE=1 SV=2	0	549	323857	1.38086e+006	3.99189	426;549	11.6
120114_10_Orbi2_ZC_QC_220_HSAd0-d4-1to4-3_Din.raw	7382	879.673	4	BS3-d4	11.2863	1	11.2863	-1.0279	VHTECcmCcmHGDLLECcmADDRADLAK	sp|P02768|ALBU_HUMAN Serum albumin OS=Homo sapiens GN=ALB PE=1 SV=2	2	267	LVTDLTK	sp|P02768|ALBU_HUMAN Serum albumin OS=Homo sapiens GN=ALB PE=1 SV=2	5	263	5.45692e+006	2.00895e+007	3.52896	263;267	6.1
120114_08_Orbi2_ZC_QC_220_HSAd0-d4-1to4-1_Din.raw	3712	630.072	4	BS3-d4	11.2658	1	11.2658	-0.174537	FKDLGEENFK	sp|P02768|ALBU_HUMAN Serum albumin OS=Homo sapiens GN=ALB PE=1 SV=2	1	36	DAHKSEVAHR	sp|P02768|ALBU_HUMAN Serum albumin OS=Homo sapiens GN=ALB PE=1 SV=2	3	28	834792	2.97826e+006	3.97567	28;36	N/A
120114_09_Orbi2_ZC_QC_220_HSAd0-d4-1to4-2_Din.raw	11058	703.645	4	BS3-d4	11.2249	1	11.2249	0.0387541	AEFAEVSKLVTDLTK	sp|P02768|ALBU_HUMAN Serum albumin OS=Homo sapiens GN=ALB PE=1 SV=2	7	257	AFKAWAVAR	sp|P02768|ALBU_HUMAN Serum albumin OS=Homo sapiens GN=ALB PE=1 SV=2	2	236	171678	764202	4.22076	236;257	11.1
120114_09_Orbi2_ZC_QC_220_HSAd0-d4-1to4-2_Din.raw	4936	689.355	3	BS3-d4	11.197	1	11.197	0.14762	FKDLGEENFK	sp|P02768|ALBU_HUMAN Serum albumin OS=Homo sapiens GN=ALB PE=1 SV=2	1	36	SEVAHR	sp|P02768|ALBU_HUMAN Serum albumin OS=Homo sapiens GN=ALB PE=1 SV=2	0	29	171341	294698	2.01801	29;36	15.2
120114_10_Orbi2_ZC_QC_220_HSAd0-d4-1to4-3_Din.raw	7041	819.794	3	BS3-d4	11.1955	1	11.1955	-0.585083	LAKTYETTLEK	sp|P02768|ALBU_HUMAN Serum albumin OS=Homo sapiens GN=ALB PE=1 SV=2	2	375	AFKAWAVAR	sp|P02768|ALBU_HUMAN Serum albumin OS=Homo sapiens GN=ALB PE=1 SV=2	2	236	8.19368e+006	3.99666e+007	3.50128	236;375	13.4
120114_10_Orbi2_ZC_QC_220_HSAd0-d4-1to4-3_Din.raw	9663	893.68	4	BS3-d4	11.1841	1	2.76941	-0.780489	SLHTLFGDKLCcmTVATLR	sp|P02768|ALBU_HUMAN Serum albumin OS=Homo sapiens GN=ALB PE=1 SV=2	0	89	TCcmVADESAENCcmDK	sp|P02768|ALBU_HUMAN Serum albumin OS=Homo sapiens GN=ALB PE=1 SV=2	6	82	3.09249e+006	2.09704e+007	4.53879	82;89	13.9
120114_10_Orbi2_ZC_QC_220_HSAd0-d4-1to4-3_Din.raw	9242	1332.96	3	BS3-d4	11.1667	1	11.1667	-0.276016	LVNEVTEFAKTCcmVADESAENCcmDK	sp|P02768|ALBU_HUMAN Serum albumin OS=Homo sapiens GN=ALB PE=1 SV=2	9	75	FKDLGEENFK	sp|P02768|ALBU_HUMAN Serum albumin OS=Homo sapiens GN=ALB PE=1 SV=2	1	36	245833	926878	3.30312	36;75	9.4
120114_08_Orbi2_ZC_QC_220_HSAd0-d4-1to4-1_Din.raw	8918	999.972	4	BS3-d4	11.1576	1	9.68545	-0.621607	LVNEVTEFAKTCcmVADESAENCcmDK	sp|P02768|ALBU_HUMAN Serum albumin OS=Homo sapiens GN=ALB PE=1 SV=2	9	75	FKDLGEENFK	sp|P02768|ALBU_HUMAN Serum albumin OS=Homo sapiens GN=ALB PE=1 SV=2	1	36	1.78063e+006	4.61717e+006	3.76736	36;75	9.4
120114_08_Orbi2_ZC_QC_220_HSAd0-d4-1to4-1_Din.raw	4812	517.268	4	BS3-d4	11.1364	1	11.1364	0.00727291	SEVAHR	sp|P02768|ALBU_HUMAN Serum albumin OS=Homo sapiens GN=ALB PE=1 SV=2	0	29	FKDLGEENFK	sp|P02768|ALBU_HUMAN Serum albumin OS=Homo sapiens GN=ALB PE=1 SV=2	1	36	256925	600374	2.6033	29;36	15.2
120114_10_Orbi2_ZC_QC_220_HSAd0-d4-1to4-3_Din.raw	5601	890.712	4	BS3-d4	11.128	1	11.128	-0.637743	TPVSDRVTKCcmCcmTESLVNR	sp|P02768|ALBU_HUMAN Serum albumin OS=Homo sapiens GN=ALB PE=1 SV=2	8	499	LAKTYETTLEK	sp|P02768|ALBU_HUMAN Serum albumin OS=Homo sapiens GN=ALB PE=1 SV=2	2	375	2.08394e+006	5.52676e+006	2.65826	375;499	19.3
120114_09_Orbi2_ZC_QC_220_HSAd0-d4-1to4-2_Din.raw	10151	701.166	5	BS3-d4	11.1165	1	11.1165	-0.396349	RHPYFYAPELLFFAKR	sp|P02768|ALBU_HUMAN Serum albumin OS=Homo sapiens GN=ALB PE=1 SV=2	14	183	ECcmCcmEKPLLEK	sp|P02768|ALBU_HUMAN Serum albumin OS=Homo sapiens GN=ALB PE=1 SV=2	4	305	206277	538032	3.72852	183;305	13.6
120114_08_Orbi2_ZC_QC_220_HSAd0-d4-1to4-1_Din.raw	3727	839.76	3	BS3-d4	11.0868	1	11.0868	-0.138859	FKDLGEENFK	sp|P02768|ALBU_HUMAN Serum albumin OS=Homo sapiens GN=ALB PE=1 SV=2	1	36	DAHKSEVAHR	sp|P02768|ALBU_HUMAN Serum albumin OS=Homo sapiens GN=ALB PE=1 SV=2	3	28	84254.7	145795	2.48112	28;36	N/A
120114_10_Orbi2_ZC_QC_220_HSAd0-d4-1to4-3_Din.raw	12112	966.1	5	BS3-d4	11.0787	1	8.70017	-0.391743	MPCcmAEDYLSVVLNQLCcmVLHEKTPVSDR	sp|P02768|ALBU_HUMAN Serum albumin OS=Homo sapiens GN=ALB PE=1 SV=2	20	490	VPQVSTPTLVEVSR	sp|P02768|ALBU_HUMAN Serum albumin OS=Homo sapiens GN=ALB PE=1 SV=2	4	443	644205	3.00631e+006	4.07469	443;490	11.3
120114_09_Orbi2_ZC_QC_220_HSAd0-d4-1to4-2_Din.raw	5492	701.601	4	BS3-d4	10.9944	1	10.9944	-0.353085	CcmASLQKFGER	sp|P02768|ALBU_HUMAN Serum albumin OS=Homo sapiens GN=ALB PE=1 SV=2	5	229	VTKCcmCcmTESLVNR	sp|P02768|ALBU_HUMAN Serum albumin OS=Homo sapiens GN=ALB PE=1 SV=2	2	499	454526	497718	0.570566	229;499	13.7
120114_10_Orbi2_ZC_QC_220_HSAd0-d4-1to4-3_Din.raw	4914	517.268	4	BS3-d4	10.9708	1	10.9708	0.03534	FKDLGEENFK	sp|P02768|ALBU_HUMAN Serum albumin OS=Homo sapiens GN=ALB PE=1 SV=2	1	36	SEVAHR	sp|P02768|ALBU_HUMAN Serum albumin OS=Homo sapiens GN=ALB PE=1 SV=2	0	29	372195	987672	3.57026	29;36	15.2
120114_08_Orbi2_ZC_QC_220_HSAd0-d4-1to4-1_Din.raw	5371	701.601	4	BS3-d4	10.9597	1	10.9597	-0.34167	VTKCcmCcmTESLVNR	sp|P02768|ALBU_HUMAN Serum albumin OS=Homo sapiens GN=ALB PE=1 SV=2	2	499	CcmASLQKFGER	sp|P02768|ALBU_HUMAN Serum albumin OS=Homo sapiens GN=ALB PE=1 SV=2	5	229	334348	342917	0.524512	229;499	13.7
120114_09_Orbi2_ZC_QC_220_HSAd0-d4-1to4-2_Din.raw	9554	930.43	3	BS3-d4	10.9347	1	10.9347	-1.03587	TCcmVADESAENCcmDK	sp|P02768|ALBU_HUMAN Serum albumin OS=Homo sapiens GN=ALB PE=1 SV=2	0	76	LVNEVTEFAK	sp|P02768|ALBU_HUMAN Serum albumin OS=Homo sapiens GN=ALB PE=1 SV=2	5	71	2.34085e+006	7.74768e+006	3.82844	71;76	8.8
120114_08_Orbi2_ZC_QC_220_HSAd0-d4-1to4-1_Din.raw	5841	588.914	5	BS3-d4	10.9146	1	8.56954	0.593317	LKECcmCcmEKPLLEK	sp|P02768|ALBU_HUMAN Serum albumin OS=Homo sapiens GN=ALB PE=1 SV=2	1	300	FPKAEFAEVSK	sp|P02768|ALBU_HUMAN Serum albumin OS=Homo sapiens GN=ALB PE=1 SV=2	2	249	1.26984e+007	3.54463e+006	0.334519	249;300	15.2
120114_10_Orbi2_ZC_QC_220_HSAd0-d4-1to4-3_Din.raw	11985	935.23	4	BS3-d4	10.8194	1	8.88298	0.0590765	NYAEAKDVFLGMFLYEYAR	sp|P02768|ALBU_HUMAN Serum albumin OS=Homo sapiens GN=ALB PE=1 SV=2	5	347	LAKTYETTLEK	sp|P02768|ALBU_HUMAN Serum albumin OS=Homo sapiens GN=ALB PE=1 SV=2	2	375	631827	1.8268e+006	1.81364	347;375	12.4
120114_08_Orbi2_ZC_QC_220_HSAd0-d4-1to4-1_Din.raw	4560	542.292	4	BS3-d4	10.8141	1	10.8141	0.189732	KQTALVELVK	sp|P02768|ALBU_HUMAN Serum albumin OS=Homo sapiens GN=ALB PE=1 SV=2	0	549	CcmCcmKADDK	sp|P02768|ALBU_HUMAN Serum albumin OS=Homo sapiens GN=ALB PE=1 SV=2	2	584	128389	224380	0.686908	549;584	17.4
120114_09_Orbi2_ZC_QC_220_HSAd0-d4-1to4-2_Din.raw	3771	504.259	5	BS3-d4	10.8069	1	10.8069	-0.518466	FKDLGEENFK	sp|P02768|ALBU_HUMAN Serum albumin OS=Homo sapiens GN=ALB PE=1 SV=2	1	36	DAHKSEVAHR	sp|P02768|ALBU_HUMAN Serum albumin OS=Homo sapiens GN=ALB PE=1 SV=2	3	28	1.21389e+006	5.71246e+006	4.38476	28;36	N/A
120114_09_Orbi2_ZC_QC_220_HSAd0-d4-1to4-2_Din.raw	4881	837.172	4	BS3-d4	10.7964	1	10.7964	-0.595482	CcmCcmKADDKETCcmFAEEGKK	sp|P02768|ALBU_HUMAN Serum albumin OS=Homo sapiens GN=ALB PE=1 SV=2	2	584	KQTALVELVK	sp|P02768|ALBU_HUMAN Serum albumin OS=Homo sapiens GN=ALB PE=1 SV=2	0	549	386305	1.18034e+006	3.31042	549;584	17.4
120114_10_Orbi2_ZC_QC_220_HSAd0-d4-1to4-3_Din.raw	5950	735.89	4	BS3-d4	10.7683	1	8.64371	-0.459812	FPKAEFAEVSK	sp|P02768|ALBU_HUMAN Serum albumin OS=Homo sapiens GN=ALB PE=1 SV=2	2	249	LKECcmCcmEKPLLEK	sp|P02768|ALBU_HUMAN Serum albumin OS=Homo sapiens GN=ALB PE=1 SV=2	1	300	836828	2.10032e+006	3.2422	249;300	15.2
120114_08_Orbi2_ZC_QC_220_HSAd0-d4-1to4-1_Din.raw	5379	805.148	4	BS3-d4	10.7564	1	5.05876	-0.423439	CcmCcmKADDKETCcmFAEEGK	sp|P02768|ALBU_HUMAN Serum albumin OS=Homo sapiens GN=ALB PE=1 SV=2	2	584	KQTALVELVK	sp|P02768|ALBU_HUMAN Serum albumin OS=Homo sapiens GN=ALB PE=1 SV=2	0	549	1.25839e+006	927687	0.49134	549;584	17.4
120114_09_Orbi2_ZC_QC_220_HSAd0-d4-1to4-2_Din.raw	5167	968.838	3	BS3-d4	10.7294	1	10.7294	-0.423701	VTKCcmCcmTESLVNR	sp|P02768|ALBU_HUMAN Serum albumin OS=Homo sapiens GN=ALB PE=1 SV=2	2	499	LAKTYETTLEK	sp|P02768|ALBU_HUMAN Serum albumin OS=Homo sapiens GN=ALB PE=1 SV=2	2	375	602931	1.88861e+006	3.46445	375;499	19.3
120114_09_Orbi2_ZC_QC_220_HSAd0-d4-1to4-2_Din.raw	3767	630.072	4	BS3-d4	10.7292	1	10.7292	-0.515891	FKDLGEENFK	sp|P02768|ALBU_HUMAN Serum albumin OS=Homo sapiens GN=ALB PE=1 SV=2	1	36	DAHKSEVAHR	sp|P02768|ALBU_HUMAN Serum albumin OS=Homo sapiens GN=ALB PE=1 SV=2	3	28	853111	4.58371e+006	4.21342	28;36	N/A
120114_09_Orbi2_ZC_QC_220_HSAd0-d4-1to4-2_Din.raw	10330	782.933	4	BS3-d4	10.7104	1	8.96078	-0.0792396	SLHTLFGDKLCcmTVATLR	sp|P02768|ALBU_HUMAN Serum albumin OS=Homo sapiens GN=ALB PE=1 SV=2	8	97	KYLYEIAR	sp|P02768|ALBU_HUMAN Serum albumin OS=Homo sapiens GN=ALB PE=1 SV=2	0	161	59296.5	253148	5.03662	97;161	19.6
120114_08_Orbi2_ZC_QC_220_HSAd0-d4-1to4-1_Din.raw	5029	968.838	3	BS3-d4	10.7016	1	10.7016	-0.328835	VTKCcmCcmTESLVNR	sp|P02768|ALBU_HUMAN Serum albumin OS=Homo sapiens GN=ALB PE=1 SV=2	2	499	LAKTYETTLEK	sp|P02768|ALBU_HUMAN Serum albumin OS=Homo sapiens GN=ALB PE=1 SV=2	2	375	706351	1.75504e+006	2.88276	375;499	19.3
120114_08_Orbi2_ZC_QC_220_HSAd0-d4-1to4-1_Din.raw	5830	735.89	4	BS3-d4	10.6147	1	8.37221	-0.596622	LKECcmCcmEKPLLEK	sp|P02768|ALBU_HUMAN Serum albumin OS=Homo sapiens GN=ALB PE=1 SV=2	1	300	FPKAEFAEVSK	sp|P02768|ALBU_HUMAN Serum albumin OS=Homo sapiens GN=ALB PE=1 SV=2	2	249	606809	1.86158e+006	3.41301	249;300	15.2
120114_09_Orbi2_ZC_QC_220_HSAd0-d4-1to4-2_Din.raw	11709	957.073	5	BS3-d4	10.5912	1	1.58456	-0.854225	MPCcmAEDYLSVVLNQLCcmVLHEKTPVSDR	sp|P02768|ALBU_HUMAN Serum albumin OS=Homo sapiens GN=ALB PE=1 SV=2	20	490	VTKCcmCcmTESLVNR	sp|P02768|ALBU_HUMAN Serum albumin OS=Homo sapiens GN=ALB PE=1 SV=2	2	499	1.62346e+006	5.39328e+006	4.14271	490;499	14.7
120114_09_Orbi2_ZC_QC_220_HSAd0-d4-1to4-2_Din.raw	5963	735.89	4	BS3-d4	10.5706	1	8.87478	-0.0968177	FPKAEFAEVSK	sp|P02768|ALBU_HUMAN Serum albumin OS=Homo sapiens GN=ALB PE=1 SV=2	2	249	LKECcmCcmEKPLLEK	sp|P02768|ALBU_HUMAN Serum albumin OS=Homo sapiens GN=ALB PE=1 SV=2	1	300	854279	2.30998e+006	3.01494	249;300	15.2
120114_08_Orbi2_ZC_QC_220_HSAd0-d4-1to4-1_Din.raw	4823	689.354	3	BS3-d4	10.5563	1	10.5563	-0.0849319	FKDLGEENFK	sp|P02768|ALBU_HUMAN Serum albumin OS=Homo sapiens GN=ALB PE=1 SV=2	1	36	SEVAHR	sp|P02768|ALBU_HUMAN Serum albumin OS=Homo sapiens GN=ALB PE=1 SV=2	0	29	103821	141403	1.3807	29;36	15.2
120114_09_Orbi2_ZC_QC_220_HSAd0-d4-1to4-2_Din.raw	9242	999.971	4	BS3-d4	10.5537	1	10.5537	-0.915076	LVNEVTEFAKTCcmVADESAENCcmDK	sp|P02768|ALBU_HUMAN Serum albumin OS=Homo sapiens GN=ALB PE=1 SV=2	9	75	FKDLGEENFK	sp|P02768|ALBU_HUMAN Serum albumin OS=Homo sapiens GN=ALB PE=1 SV=2	1	36	3.01712e+006	2.58456e+007	4.87193	36;75	9.4
120114_09_Orbi2_ZC_QC_220_HSAd0-d4-1to4-2_Din.raw	7856	606.575	4	BS3-d4	10.5455	1	10.5455	-0.207287	KYLYEIAR	sp|P02768|ALBU_HUMAN Serum albumin OS=Homo sapiens GN=ALB PE=1 SV=2	0	161	FKDLGEENFK	sp|P02768|ALBU_HUMAN Serum albumin OS=Homo sapiens GN=ALB PE=1 SV=2	1	36	104611	483683	3.86583	36;161	24.7
120114_09_Orbi2_ZC_QC_220_HSAd0-d4-1to4-2_Din.raw	4886	669.939	5	BS3-d4	10.4766	1	10.4766	-0.429082	KQTALVELVK	sp|P02768|ALBU_HUMAN Serum albumin OS=Homo sapiens GN=ALB PE=1 SV=2	0	549	CcmCcmKADDKETCcmFAEEGKK	sp|P02768|ALBU_HUMAN Serum albumin OS=Homo sapiens GN=ALB PE=1 SV=2	2	584	5.23463e+006	3.95588e+006	0.830143	549;584	17.4
120114_08_Orbi2_ZC_QC_220_HSAd0-d4-1to4-1_Din.raw	1818	643.008	3	BS3-d4	10.4495	1	10.4495	-0.220929	LKCcmASLQK	sp|P02768|ALBU_HUMAN Serum albumin OS=Homo sapiens GN=ALB PE=1 SV=2	1	223	VGSKCcmCcmK	sp|P02768|ALBU_HUMAN Serum albumin OS=Homo sapiens GN=ALB PE=1 SV=2	3	460	38050.9	176546	4.35012	223;460	21
120114_09_Orbi2_ZC_QC_220_HSAd0-d4-1to4-2_Din.raw	8112	828.159	4	BS3-d4	10.4349	1	10.4349	-0.0354992	ADLAKYICcmENQDSISSK	sp|P02768|ALBU_HUMAN Serum albumin OS=Homo sapiens GN=ALB PE=1 SV=2	4	286	FKDLGEENFK	sp|P02768|ALBU_HUMAN Serum albumin OS=Homo sapiens GN=ALB PE=1 SV=2	1	36	296334	1.05679e+006	2.5764	36;286	17.5
120114_09_Orbi2_ZC_QC_220_HSAd0-d4-1to4-2_Din.raw	4479	795.78	3	BS3-d4	10.4271	1	10.4271	0.234495	LAKTYETTLEK	sp|P02768|ALBU_HUMAN Serum albumin OS=Homo sapiens GN=ALB PE=1 SV=2	2	375	LKCcmASLQK	sp|P02768|ALBU_HUMAN Serum albumin OS=Homo sapiens GN=ALB PE=1 SV=2	1	223	207270	517636	4.47539	223;375	19.1
120114_08_Orbi2_ZC_QC_220_HSAd0-d4-1to4-1_Din.raw	5367	701.601	4	BS3-d4	10.422	1	10.422	-0.34167	VTKCcmCcmTESLVNR	sp|P02768|ALBU_HUMAN Serum albumin OS=Homo sapiens GN=ALB PE=1 SV=2	2	499	CcmASLQKFGER	sp|P02768|ALBU_HUMAN Serum albumin OS=Homo sapiens GN=ALB PE=1 SV=2	5	229	334348	342917	0.524512	229;499	13.7
120114_08_Orbi2_ZC_QC_220_HSAd0-d4-1to4-1_Din.raw	3717	504.259	5	BS3-d4	10.3691	1	10.3691	-0.078484	FKDLGEENFK	sp|P02768|ALBU_HUMAN Serum albumin OS=Homo sapiens GN=ALB PE=1 SV=2	1	36	DAHKSEVAHR	sp|P02768|ALBU_HUMAN Serum albumin OS=Homo sapiens GN=ALB PE=1 SV=2	3	28	957260	3.24231e+006	3.75271	28;36	N/A
120114_10_Orbi2_ZC_QC_220_HSAd0-d4-1to4-3_Din.raw	9487	893.68	4	BS3-d4	10.3639	1	1.46807	-0.678027	SLHTLFGDKLCcmTVATLR	sp|P02768|ALBU_HUMAN Serum albumin OS=Homo sapiens GN=ALB PE=1 SV=2	0	89	TCcmVADESAENCcmDK	sp|P02768|ALBU_HUMAN Serum albumin OS=Homo sapiens GN=ALB PE=1 SV=2	6	82	3.09249e+006	8.60017e+006	3.39724	82;89	13.9
120114_09_Orbi2_ZC_QC_220_HSAd0-d4-1to4-2_Din.raw	7272	755.103	4	BS3-d4	10.3458	1	10.3458	-1.33123	VHTECcmCcmHGDLLECcmADDR	sp|P02768|ALBU_HUMAN Serum albumin OS=Homo sapiens GN=ALB PE=1 SV=2	2	267	LVTDLTK	sp|P02768|ALBU_HUMAN Serum albumin OS=Homo sapiens GN=ALB PE=1 SV=2	5	263	6.761e+006	2.0326e+007	3.4629	263;267	6.1
120114_09_Orbi2_ZC_QC_220_HSAd0-d4-1to4-2_Din.raw	9496	893.68	4	BS3-d4	10.3349	1	1.61213	-1.00394	SLHTLFGDKLCcmTVATLR	sp|P02768|ALBU_HUMAN Serum albumin OS=Homo sapiens GN=ALB PE=1 SV=2	0	89	TCcmVADESAENCcmDK	sp|P02768|ALBU_HUMAN Serum albumin OS=Homo sapiens GN=ALB PE=1 SV=2	6	82	3.43461e+006	1.38408e+007	3.2352	82;89	13.9
120114_10_Orbi2_ZC_QC_220_HSAd0-d4-1to4-3_Din.raw	4916	689.355	3	BS3-d4	10.2846	1	10.2846	0.0617913	FKDLGEENFK	sp|P02768|ALBU_HUMAN Serum albumin OS=Homo sapiens GN=ALB PE=1 SV=2	1	36	SEVAHR	sp|P02768|ALBU_HUMAN Serum albumin OS=Homo sapiens GN=ALB PE=1 SV=2	0	29	109791	302101	2.09914	29;36	15.2
120114_09_Orbi2_ZC_QC_220_HSAd0-d4-1to4-2_Din.raw	8027	886.405	3	BS3-d4	10.2835	1	10.2835	-0.499892	TCcmVADESAENCcmDK	sp|P02768|ALBU_HUMAN Serum albumin OS=Homo sapiens GN=ALB PE=1 SV=2	6	82	SLHTLFGDK	sp|P02768|ALBU_HUMAN Serum albumin OS=Homo sapiens GN=ALB PE=1 SV=2	0	89	998985	3.3727e+006	3.94932	82;89	13.9
120114_09_Orbi2_ZC_QC_220_HSAd0-d4-1to4-2_Din.raw	1812	643.009	3	BS3-d4	10.276	1	10.276	0.00827463	VGSKCcmCcmK	sp|P02768|ALBU_HUMAN Serum albumin OS=Homo sapiens GN=ALB PE=1 SV=2	3	460	LKCcmASLQK	sp|P02768|ALBU_HUMAN Serum albumin OS=Homo sapiens GN=ALB PE=1 SV=2	1	223	59184.5	201333	3.13929	223;460	21
120114_09_Orbi2_ZC_QC_220_HSAd0-d4-1to4-2_Din.raw	4487	597.087	4	BS3-d4	10.2594	1	10.2594	-0.021155	LAKTYETTLEK	sp|P02768|ALBU_HUMAN Serum albumin OS=Homo sapiens GN=ALB PE=1 SV=2	2	375	LKCcmASLQK	sp|P02768|ALBU_HUMAN Serum albumin OS=Homo sapiens GN=ALB PE=1 SV=2	1	223	669722	2.28225e+006	3.1842	223;375	19.1
120114_10_Orbi2_ZC_QC_220_HSAd0-d4-1to4-3_Din.raw	4476	597.086	4	BS3-d4	10.2353	1	10.2353	-0.231729	LAKTYETTLEK	sp|P02768|ALBU_HUMAN Serum albumin OS=Homo sapiens GN=ALB PE=1 SV=2	2	375	LKCcmASLQK	sp|P02768|ALBU_HUMAN Serum albumin OS=Homo sapiens GN=ALB PE=1 SV=2	1	223	459802	1.62444e+006	4.70176	223;375	19.1
120114_09_Orbi2_ZC_QC_220_HSAd0-d4-1to4-2_Din.raw	4888	558.451	6	BS3-d4	10.2348	1	10.2348	-0.229221	CcmCcmKADDKETCcmFAEEGKK	sp|P02768|ALBU_HUMAN Serum albumin OS=Homo sapiens GN=ALB PE=1 SV=2	2	584	KQTALVELVK	sp|P02768|ALBU_HUMAN Serum albumin OS=Homo sapiens GN=ALB PE=1 SV=2	0	549	453393	1.42614e+006	3.3681	549;584	17.4
120114_08_Orbi2_ZC_QC_220_HSAd0-d4-1to4-1_Din.raw	5489	890.712	4	BS3-d4	10.234	1	10.234	-0.435352	TPVSDRVTKCcmCcmTESLVNR	sp|P02768|ALBU_HUMAN Serum albumin OS=Homo sapiens GN=ALB PE=1 SV=2	8	499	LAKTYETTLEK	sp|P02768|ALBU_HUMAN Serum albumin OS=Homo sapiens GN=ALB PE=1 SV=2	2	375	1.22903e+006	4.2671e+006	4.31871	375;499	19.3
120114_09_Orbi2_ZC_QC_220_HSAd0-d4-1to4-2_Din.raw	11279	774.622	5	BS3-d4	10.2138	1	10.2138	-0.0973134	QNCcmELFEQLGEYKFQNALLVR	sp|P02768|ALBU_HUMAN Serum albumin OS=Homo sapiens GN=ALB PE=1 SV=2	12	426	KQTALVELVK	sp|P02768|ALBU_HUMAN Serum albumin OS=Homo sapiens GN=ALB PE=1 SV=2	0	549	641780	2.44681e+006	4.44471	426;549	11.6
120114_08_Orbi2_ZC_QC_220_HSAd0-d4-1to4-1_Din.raw	9296	715.146	5	BS3-d4	10.2115	1	2.29098	-0.664649	SLHTLFGDKLCcmTVATLR	sp|P02768|ALBU_HUMAN Serum albumin OS=Homo sapiens GN=ALB PE=1 SV=2	0	89	TCcmVADESAENCcmDK	sp|P02768|ALBU_HUMAN Serum albumin OS=Homo sapiens GN=ALB PE=1 SV=2	6	82	2.94934e+006	9.91765e+006	3.26812	82;89	13.9
120114_08_Orbi2_ZC_QC_220_HSAd0-d4-1to4-1_Din.raw	6896	819.794	3	BS3-d4	10.1772	1	10.1772	-0.486891	AFKAWAVAR	sp|P02768|ALBU_HUMAN Serum albumin OS=Homo sapiens GN=ALB PE=1 SV=2	2	236	LAKTYETTLEK	sp|P02768|ALBU_HUMAN Serum albumin OS=Homo sapiens GN=ALB PE=1 SV=2	2	375	5.75867e+006	1.55073e+007	3.51673	236;375	13.4
120114_10_Orbi2_ZC_QC_220_HSAd0-d4-1to4-3_Din.raw	5409	696.426	3	BS3-d4	10.1347	1	10.1347	-0.179806	KQTALVELVK	sp|P02768|ALBU_HUMAN Serum albumin OS=Homo sapiens GN=ALB PE=1 SV=2	0	549	ATKEQLK	sp|P02768|ALBU_HUMAN Serum albumin OS=Homo sapiens GN=ALB PE=1 SV=2	2	565	311053	820725	3.37423	549;565	18.3
120114_10_Orbi2_ZC_QC_220_HSAd0-d4-1to4-3_Din.raw	8116	828.159	4	BS3-d4	10.0971	1	10.0971	-0.0146853	ADLAKYICcmENQDSISSK	sp|P02768|ALBU_HUMAN Serum albumin OS=Homo sapiens GN=ALB PE=1 SV=2	4	286	FKDLGEENFK	sp|P02768|ALBU_HUMAN Serum albumin OS=Homo sapiens GN=ALB PE=1 SV=2	1	36	409859	1.63467e+006	3.40513	36;286	17.5
120114_10_Orbi2_ZC_QC_220_HSAd0-d4-1to4-3_Din.raw	5966	588.914	5	BS3-d4	10.0942	1	7.64457	0.334495	LKECcmCcmEKPLLEK	sp|P02768|ALBU_HUMAN Serum albumin OS=Homo sapiens GN=ALB PE=1 SV=2	1	300	FPKAEFAEVSK	sp|P02768|ALBU_HUMAN Serum albumin OS=Homo sapiens GN=ALB PE=1 SV=2	2	249	2.31933e+007	5.86051e+006	0.326908	249;300	15.2
120114_10_Orbi2_ZC_QC_220_HSAd0-d4-1to4-3_Din.raw	5600	712.771	5	BS3-d4	10.0936	1	10.0936	-0.857812	TPVSDRVTKCcmCcmTESLVNR	sp|P02768|ALBU_HUMAN Serum albumin OS=Homo sapiens GN=ALB PE=1 SV=2	8	499	LAKTYETTLEK	sp|P02768|ALBU_HUMAN Serum albumin OS=Homo sapiens GN=ALB PE=1 SV=2	2	375	2.89762e+006	7.67082e+006	3.15572	375;499	19.3
120114_09_Orbi2_ZC_QC_220_HSAd0-d4-1to4-2_Din.raw	10661	837.18	4	BS3-d4	10.093	1	5.29414	-0.428679	HPYFYAPELLFFAKR	sp|P02768|ALBU_HUMAN Serum albumin OS=Homo sapiens GN=ALB PE=1 SV=2	13	183	ECcmCcmEKPLLEK	sp|P02768|ALBU_HUMAN Serum albumin OS=Homo sapiens GN=ALB PE=1 SV=2	4	305	160466	867014	4.12281	183;305	13.6
120114_10_Orbi2_ZC_QC_220_HSAd0-d4-1to4-3_Din.raw	8762	917.239	5	BS3-d4	10.0866	1	7.27756	-0.664598	YKAAFTECcmCcmQAADK	sp|P02768|ALBU_HUMAN Serum albumin OS=Homo sapiens GN=ALB PE=1 SV=2	1	186	LVRPEVDVMCcmTAFHDNEETFLKK	sp|P02768|ALBU_HUMAN Serum albumin OS=Homo sapiens GN=ALB PE=1 SV=2	21	160	394266	1.75576e+006	3.9917	160;186	10.8
120114_09_Orbi2_ZC_QC_220_HSAd0-d4-1to4-2_Din.raw	1596	612.681	3	BS3-d4	10.0314	1	2.29827	-1.39621	LKCcmASLQK	sp|P02768|ALBU_HUMAN Serum albumin OS=Homo sapiens GN=ALB PE=1 SV=2	1	223	ASSAKQR	sp|P02768|ALBU_HUMAN Serum albumin OS=Homo sapiens GN=ALB PE=1 SV=2	4	219	4.6397e+006	1.77264e+007	4.0499	219;223	6.7
120114_09_Orbi2_ZC_QC_220_HSAd0-d4-1to4-2_Din.raw	12323	966.099	5	BS3-d4	10.0124	1	7.5385	-0.711388	MPCcmAEDYLSVVLNQLCcmVLHEKTPVSDR	sp|P02768|ALBU_HUMAN Serum albumin OS=Homo sapiens GN=ALB PE=1 SV=2	20	490	VPQVSTPTLVEVSR	sp|P02768|ALBU_HUMAN Serum albumin OS=Homo sapiens GN=ALB PE=1 SV=2	4	443	724265	1.29578e+006	2.5907	443;490	11.3
120114_09_Orbi2_ZC_QC_220_HSAd0-d4-1to4-2_Din.raw	9672	715.146	5	BS3-d4	10.0042	1	1.66438	-0.668762	SLHTLFGDKLCcmTVATLR	sp|P02768|ALBU_HUMAN Serum albumin OS=Homo sapiens GN=ALB PE=1 SV=2	0	89	TCcmVADESAENCcmDK	sp|P02768|ALBU_HUMAN Serum albumin OS=Homo sapiens GN=ALB PE=1 SV=2	6	82	4.89069e+006	1.89028e+007	3.51063	82;89	13.9
120114_10_Orbi2_ZC_QC_220_HSAd0-d4-1to4-3_Din.raw	12119	966.1	5	BS3-d4	10.0027	1	7.61914	-0.391743	MPCcmAEDYLSVVLNQLCcmVLHEKTPVSDR	sp|P02768|ALBU_HUMAN Serum albumin OS=Homo sapiens GN=ALB PE=1 SV=2	20	490	VPQVSTPTLVEVSR	sp|P02768|ALBU_HUMAN Serum albumin OS=Homo sapiens GN=ALB PE=1 SV=2	4	443	644205	3.00631e+006	4.07469	443;490	11.3
120114_08_Orbi2_ZC_QC_220_HSAd0-d4-1to4-1_Din.raw	7675	606.575	4	BS3-d4	9.995	1	9.995	-0.0194351	KYLYEIAR	sp|P02768|ALBU_HUMAN Serum albumin OS=Homo sapiens GN=ALB PE=1 SV=2	0	161	FKDLGEENFK	sp|P02768|ALBU_HUMAN Serum albumin OS=Homo sapiens GN=ALB PE=1 SV=2	1	36	101282	379255	5.76157	36;161	24.7
120114_10_Orbi2_ZC_QC_220_HSAd0-d4-1to4-3_Din.raw	9546	930.43	3	BS3-d4	9.99259	1	9.99259	-0.922689	TCcmVADESAENCcmDK	sp|P02768|ALBU_HUMAN Serum albumin OS=Homo sapiens GN=ALB PE=1 SV=2	0	76	LVNEVTEFAK	sp|P02768|ALBU_HUMAN Serum albumin OS=Homo sapiens GN=ALB PE=1 SV=2	5	71	2.74127e+006	1.41477e+007	3.83439	71;76	8.8
120114_09_Orbi2_ZC_QC_220_HSAd0-d4-1to4-2_Din.raw	7986	904.052	5	BS3-d4	9.98224	1	9.98224	-1.29672	LVTDLTKVHTECcmCcmHGDLLECcmADDRADLAK	sp|P02768|ALBU_HUMAN Serum albumin OS=Homo sapiens GN=ALB PE=1 SV=2	6	264	AFKAWAVAR	sp|P02768|ALBU_HUMAN Serum albumin OS=Homo sapiens GN=ALB PE=1 SV=2	2	236	3.59421e+006	1.25902e+007	3.40639	236;264	10.2
120114_10_Orbi2_ZC_QC_220_HSAd0-d4-1to4-3_Din.raw	4478	795.78	3	BS3-d4	9.902	1	9.902	0.139982	LAKTYETTLEK	sp|P02768|ALBU_HUMAN Serum albumin OS=Homo sapiens GN=ALB PE=1 SV=2	2	375	LKCcmASLQK	sp|P02768|ALBU_HUMAN Serum albumin OS=Homo sapiens GN=ALB PE=1 SV=2	1	223	234400	414352	2.16671	223;375	19.1
120114_08_Orbi2_ZC_QC_220_HSAd0-d4-1to4-1_Din.raw	10507	1025.2	3	BS3-d4	9.88042	1	5.7616	-0.113352	AVMDDFAAFVEKCcmCcmK	sp|P02768|ALBU_HUMAN Serum albumin OS=Homo sapiens GN=ALB PE=1 SV=2	11	581	KLVAASQAALGL	sp|P02768|ALBU_HUMAN Serum albumin OS=Homo sapiens GN=ALB PE=1 SV=2	0	598	200174	937563	3.52299	581;598	14.4
120114_10_Orbi2_ZC_QC_220_HSAd0-d4-1to4-3_Din.raw	8473	886.405	3	BS3-d4	9.87784	1	9.87784	-0.244449	TCcmVADESAENCcmDK	sp|P02768|ALBU_HUMAN Serum albumin OS=Homo sapiens GN=ALB PE=1 SV=2	6	82	SLHTLFGDK	sp|P02768|ALBU_HUMAN Serum albumin OS=Homo sapiens GN=ALB PE=1 SV=2	0	89	1.00444e+006	2.62719e+006	2.86978	82;89	13.9
120114_10_Orbi2_ZC_QC_220_HSAd0-d4-1to4-3_Din.raw	7976	904.052	5	BS3-d4	9.87525	1	8.69155	-0.978316	LVTDLTKVHTECcmCcmHGDLLECcmADDRADLAK	sp|P02768|ALBU_HUMAN Serum albumin OS=Homo sapiens GN=ALB PE=1 SV=2	6	264	AFKAWAVAR	sp|P02768|ALBU_HUMAN Serum albumin OS=Homo sapiens GN=ALB PE=1 SV=2	2	236	2.77558e+006	1.49357e+007	4.20839	236;264	10.2
120114_08_Orbi2_ZC_QC_220_HSAd0-d4-1to4-1_Din.raw	1453	658.347	3	BS3-d4	9.8665	1	9.8665	0.687181	NLGKVGSK	sp|P02768|ALBU_HUMAN Serum albumin OS=Homo sapiens GN=ALB PE=1 SV=2	3	456	CcmCcmKHPEAK	sp|P02768|ALBU_HUMAN Serum albumin OS=Homo sapiens GN=ALB PE=1 SV=2	2	463	216373	934988	3.62231	456;463	11.8
120114_09_Orbi2_ZC_QC_220_HSAd0-d4-1to4-2_Din.raw	1595	459.762	4	BS3-d4	9.78951	1	3.60122	-1.53717	LKCcmASLQK	sp|P02768|ALBU_HUMAN Serum albumin OS=Homo sapiens GN=ALB PE=1 SV=2	1	223	ASSAKQR	sp|P02768|ALBU_HUMAN Serum albumin OS=Homo sapiens GN=ALB PE=1 SV=2	4	219	6.25316e+006	2.33595e+007	3.42891	219;223	6.7
120114_10_Orbi2_ZC_QC_220_HSAd0-d4-1to4-3_Din.raw	7268	755.103	4	BS3-d4	9.78849	1	9.78849	-1.35579	VHTECcmCcmHGDLLECcmADDR	sp|P02768|ALBU_HUMAN Serum albumin OS=Homo sapiens GN=ALB PE=1 SV=2	2	267	LVTDLTK	sp|P02768|ALBU_HUMAN Serum albumin OS=Homo sapiens GN=ALB PE=1 SV=2	5	263	7.96585e+006	2.75597e+007	3.28206	263;267	6.1
120114_10_Orbi2_ZC_QC_220_HSAd0-d4-1to4-3_Din.raw	4676	542.291	4	BS3-d4	9.76548	1	9.76548	-0.400714	KQTALVELVK	sp|P02768|ALBU_HUMAN Serum albumin OS=Homo sapiens GN=ALB PE=1 SV=2	0	549	CcmCcmKADDK	sp|P02768|ALBU_HUMAN Serum albumin OS=Homo sapiens GN=ALB PE=1 SV=2	2	584	142480	198030	0.96632	549;584	17.4
120114_10_Orbi2_ZC_QC_220_HSAd0-d4-1to4-3_Din.raw	10655	837.18	4	BS3-d4	9.76457	1	5.31988	-0.40502	HPYFYAPELLFFAKR	sp|P02768|ALBU_HUMAN Serum albumin OS=Homo sapiens GN=ALB PE=1 SV=2	13	183	ECcmCcmEKPLLEK	sp|P02768|ALBU_HUMAN Serum albumin OS=Homo sapiens GN=ALB PE=1 SV=2	4	305	328534	2.06272e+006	3.96693	183;305	13.6
120114_08_Orbi2_ZC_QC_220_HSAd0-d4-1to4-1_Din.raw	11852	957.246	4	BS3-d4	9.73609	1	9.73609	-0.623239	VFDEFKPLVEEPQNLIK	sp|P02768|ALBU_HUMAN Serum albumin OS=Homo sapiens GN=ALB PE=1 SV=2	5	402	DVFLGMoxFLYEYAR	sp|P02768|ALBU_HUMAN Serum albumin OS=Homo sapiens GN=ALB PE=1 SV=2	10	358	1.14115e+006	3.83958e+006	3.62522	358;402	13.9
120114_08_Orbi2_ZC_QC_220_HSAd0-d4-1to4-1_Din.raw	7827	886.404	3	BS3-d4	9.69192	1	9.69192	-0.877845	TCcmVADESAENCcmDK	sp|P02768|ALBU_HUMAN Serum albumin OS=Homo sapiens GN=ALB PE=1 SV=2	6	82	SLHTLFGDK	sp|P02768|ALBU_HUMAN Serum albumin OS=Homo sapiens GN=ALB PE=1 SV=2	0	89	1.21073e+006	4.36284e+006	3.49232	82;89	13.9
120114_10_Orbi2_ZC_QC_220_HSAd0-d4-1to4-3_Din.raw	3216	504.259	5	BS3-d4	9.69018	1	9.69018	0.11712	FKDLGEENFK	sp|P02768|ALBU_HUMAN Serum albumin OS=Homo sapiens GN=ALB PE=1 SV=2	1	36	DAHKSEVAHR	sp|P02768|ALBU_HUMAN Serum albumin OS=Homo sapiens GN=ALB PE=1 SV=2	3	28	298855	939422	3.87678	28;36	N/A
120114_09_Orbi2_ZC_QC_220_HSAd0-d4-1to4-2_Din.raw	5619	890.712	4	BS3-d4	9.67607	1	9.67607	-0.213291	TPVSDRVTKCcmCcmTESLVNR	sp|P02768|ALBU_HUMAN Serum albumin OS=Homo sapiens GN=ALB PE=1 SV=2	8	499	LAKTYETTLEK	sp|P02768|ALBU_HUMAN Serum albumin OS=Homo sapiens GN=ALB PE=1 SV=2	2	375	1.75496e+006	4.89224e+006	2.43361	375;499	19.3
120114_10_Orbi2_ZC_QC_220_HSAd0-d4-1to4-3_Din.raw	1815	643.008	3	BS3-d4	9.65777	1	9.65777	-0.175347	LKCcmASLQK	sp|P02768|ALBU_HUMAN Serum albumin OS=Homo sapiens GN=ALB PE=1 SV=2	1	223	VGSKCcmCcmK	sp|P02768|ALBU_HUMAN Serum albumin OS=Homo sapiens GN=ALB PE=1 SV=2	3	460	72394.2	256758	3.68868	223;460	21
120114_08_Orbi2_ZC_QC_220_HSAd0-d4-1to4-1_Din.raw	5868	980.851	3	BS3-d4	9.63661	1	8.48178	-0.740861	FPKAEFAEVSK	sp|P02768|ALBU_HUMAN Serum albumin OS=Homo sapiens GN=ALB PE=1 SV=2	2	249	LKECcmCcmEKPLLEK	sp|P02768|ALBU_HUMAN Serum albumin OS=Homo sapiens GN=ALB PE=1 SV=2	1	300	112993	294602	5.18028	249;300	15.2
120114_09_Orbi2_ZC_QC_220_HSAd0-d4-1to4-2_Din.raw	5618	712.771	5	BS3-d4	9.63051	1	9.63051	-0.537709	TPVSDRVTKCcmCcmTESLVNR	sp|P02768|ALBU_HUMAN Serum albumin OS=Homo sapiens GN=ALB PE=1 SV=2	8	499	LAKTYETTLEK	sp|P02768|ALBU_HUMAN Serum albumin OS=Homo sapiens GN=ALB PE=1 SV=2	2	375	1.94575e+006	6.17803e+006	3.40761	375;499	19.3
120114_10_Orbi2_ZC_QC_220_HSAd0-d4-1to4-3_Din.raw	1597	459.762	4	BS3-d4	9.56709	1	3.47265	-1.64267	LKCcmASLQK	sp|P02768|ALBU_HUMAN Serum albumin OS=Homo sapiens GN=ALB PE=1 SV=2	1	223	ASSAKQR	sp|P02768|ALBU_HUMAN Serum albumin OS=Homo sapiens GN=ALB PE=1 SV=2	4	219	8.52354e+006	3.01317e+007	3.22582	219;223	6.7
120114_08_Orbi2_ZC_QC_220_HSAd0-d4-1to4-1_Din.raw	11238	957.072	5	BS3-d4	9.53393	1	2.37243	-1.07974	MPCcmAEDYLSVVLNQLCcmVLHEKTPVSDR	sp|P02768|ALBU_HUMAN Serum albumin OS=Homo sapiens GN=ALB PE=1 SV=2	20	490	VTKCcmCcmTESLVNR	sp|P02768|ALBU_HUMAN Serum albumin OS=Homo sapiens GN=ALB PE=1 SV=2	2	499	384853	1.31694e+006	3.22615	490;499	14.7
120114_10_Orbi2_ZC_QC_220_HSAd0-d4-1to4-3_Din.raw	8514	555.102	5	BS3-d4	9.52212	1	7.80596	-0.68964	SLHTLFGDKLCcmTVATLR	sp|P02768|ALBU_HUMAN Serum albumin OS=Homo sapiens GN=ALB PE=1 SV=2	0	89	SEVAHR	sp|P02768|ALBU_HUMAN Serum albumin OS=Homo sapiens GN=ALB PE=1 SV=2	0	29	70549.2	124352	5.50885	29;89	8
120114_08_Orbi2_ZC_QC_220_HSAd0-d4-1to4-1_Din.raw	8932	1332.96	3	BS3-d4	9.506	1	9.506	-0.481836	LVNEVTEFAKTCcmVADESAENCcmDK	sp|P02768|ALBU_HUMAN Serum albumin OS=Homo sapiens GN=ALB PE=1 SV=2	9	75	FKDLGEENFK	sp|P02768|ALBU_HUMAN Serum albumin OS=Homo sapiens GN=ALB PE=1 SV=2	1	36	135256	311125	3.26505	36;75	9.4
120114_08_Orbi2_ZC_QC_220_HSAd0-d4-1to4-1_Din.raw	5851	980.851	3	BS3-d4	9.41982	1	8.23579	-0.740861	LKECcmCcmEKPLLEK	sp|P02768|ALBU_HUMAN Serum albumin OS=Homo sapiens GN=ALB PE=1 SV=2	1	300	FPKAEFAEVSK	sp|P02768|ALBU_HUMAN Serum albumin OS=Homo sapiens GN=ALB PE=1 SV=2	2	249	112993	294602	5.18028	249;300	15.2
120114_09_Orbi2_ZC_QC_220_HSAd0-d4-1to4-2_Din.raw	11360	960.272	5	BS3-d4	9.41343	1	2.0627	-0.685667	MoxPCcmAEDYLSVVLNQLCcmVLHEKTPVSDR	sp|P02768|ALBU_HUMAN Serum albumin OS=Homo sapiens GN=ALB PE=1 SV=2	20	490	VTKCcmCcmTESLVNR	sp|P02768|ALBU_HUMAN Serum albumin OS=Homo sapiens GN=ALB PE=1 SV=2	2	499	532309	2.10478e+006	3.53	490;499	14.7
120114_10_Orbi2_ZC_QC_220_HSAd0-d4-1to4-3_Din.raw	9762	936.5	4	BS3-d4	9.39602	1	9.39602	-0.2098	RHPYFYAPELLFFAKR	sp|P02768|ALBU_HUMAN Serum albumin OS=Homo sapiens GN=ALB PE=1 SV=2	14	183	LKECcmCcmEKPLLEK	sp|P02768|ALBU_HUMAN Serum albumin OS=Homo sapiens GN=ALB PE=1 SV=2	6	305	198051	582832	3.56961	183;305	13.6
120114_08_Orbi2_ZC_QC_220_HSAd0-d4-1to4-1_Din.raw	7205	703.94	5	BS3-d4	9.38859	1	9.38859	-0.899845	LVTDLTK	sp|P02768|ALBU_HUMAN Serum albumin OS=Homo sapiens GN=ALB PE=1 SV=2	5	263	VHTECcmCcmHGDLLECcmADDRADLAK	sp|P02768|ALBU_HUMAN Serum albumin OS=Homo sapiens GN=ALB PE=1 SV=2	2	267	5.39765e+006	1.9536e+007	3.61034	263;267	6.1
120114_10_Orbi2_ZC_QC_220_HSAd0-d4-1to4-3_Din.raw	7862	606.575	4	BS3-d4	9.32814	1	9.32814	0.0330067	KYLYEIAR	sp|P02768|ALBU_HUMAN Serum albumin OS=Homo sapiens GN=ALB PE=1 SV=2	0	161	FKDLGEENFK	sp|P02768|ALBU_HUMAN Serum albumin OS=Homo sapiens GN=ALB PE=1 SV=2	1	36	106659	476042	3.82343	36;161	24.7
120114_09_Orbi2_ZC_QC_220_HSAd0-d4-1to4-2_Din.raw	5511	644.32	5	BS3-d4	9.31984	1	4.79388	-0.42623	CcmCcmKADDKETCcmFAEEGK	sp|P02768|ALBU_HUMAN Serum albumin OS=Homo sapiens GN=ALB PE=1 SV=2	2	584	KQTALVELVK	sp|P02768|ALBU_HUMAN Serum albumin OS=Homo sapiens GN=ALB PE=1 SV=2	0	549	246723	772964	3.45845	549;584	17.4
120114_08_Orbi2_ZC_QC_220_HSAd0-d4-1to4-1_Din.raw	8230	886.405	3	BS3-d4	9.30873	1	9.30873	-0.318349	TCcmVADESAENCcmDK	sp|P02768|ALBU_HUMAN Serum albumin OS=Homo sapiens GN=ALB PE=1 SV=2	6	82	SLHTLFGDK	sp|P02768|ALBU_HUMAN Serum albumin OS=Homo sapiens GN=ALB PE=1 SV=2	0	89	693613	2.01468e+006	3.93763	82;89	13.9
120114_09_Orbi2_ZC_QC_220_HSAd0-d4-1to4-2_Din.raw	8116	828.159	4	BS3-d4	9.27332	1	9.27332	-0.0354992	ADLAKYICcmENQDSISSK	sp|P02768|ALBU_HUMAN Serum albumin OS=Homo sapiens GN=ALB PE=1 SV=2	4	286	FKDLGEENFK	sp|P02768|ALBU_HUMAN Serum albumin OS=Homo sapiens GN=ALB PE=1 SV=2	1	36	296334	1.05679e+006	2.5764	36;286	17.5
120114_10_Orbi2_ZC_QC_220_HSAd0-d4-1to4-3_Din.raw	9665	715.145	5	BS3-d4	9.19776	1	1.54113	-1.02051	SLHTLFGDKLCcmTVATLR	sp|P02768|ALBU_HUMAN Serum albumin OS=Homo sapiens GN=ALB PE=1 SV=2	0	89	TCcmVADESAENCcmDK	sp|P02768|ALBU_HUMAN Serum albumin OS=Homo sapiens GN=ALB PE=1 SV=2	6	82	3.78519e+006	2.38056e+007	3.90871	82;89	13.9
120114_10_Orbi2_ZC_QC_220_HSAd0-d4-1to4-3_Din.raw	8028	886.405	3	BS3-d4	9.18469	1	9.18469	-0.629665	TCcmVADESAENCcmDK	sp|P02768|ALBU_HUMAN Serum albumin OS=Homo sapiens GN=ALB PE=1 SV=2	6	82	SLHTLFGDK	sp|P02768|ALBU_HUMAN Serum albumin OS=Homo sapiens GN=ALB PE=1 SV=2	0	89	1.44236e+006	8.27771e+006	4.21598	82;89	13.9
120114_09_Orbi2_ZC_QC_220_HSAd0-d4-1to4-2_Din.raw	8771	917.239	5	BS3-d4	9.1639	1	7.41662	-0.625277	YKAAFTECcmCcmQAADK	sp|P02768|ALBU_HUMAN Serum albumin OS=Homo sapiens GN=ALB PE=1 SV=2	1	186	LVRPEVDVMCcmTAFHDNEETFLKK	sp|P02768|ALBU_HUMAN Serum albumin OS=Homo sapiens GN=ALB PE=1 SV=2	21	160	320189	1.18248e+006	3.82672	160;186	10.8
120114_10_Orbi2_ZC_QC_220_HSAd0-d4-1to4-3_Din.raw	1424	564.33	3	BS3-d4	9.12549	1	9.12549	0.0650483	NLGKVGSK	sp|P02768|ALBU_HUMAN Serum albumin OS=Homo sapiens GN=ALB PE=1 SV=2	3	456	ASSAKQR	sp|P02768|ALBU_HUMAN Serum albumin OS=Homo sapiens GN=ALB PE=1 SV=2	4	219	41948.9	124117	3.81423	219;456	14.9
120114_08_Orbi2_ZC_QC_220_HSAd0-d4-1to4-1_Din.raw	8497	917.239	5	BS3-d4	9.11079	1	6.87677	-0.544333	YKAAFTECcmCcmQAADK	sp|P02768|ALBU_HUMAN Serum albumin OS=Homo sapiens GN=ALB PE=1 SV=2	1	186	LVRPEVDVMCcmTAFHDNEETFLKK	sp|P02768|ALBU_HUMAN Serum albumin OS=Homo sapiens GN=ALB PE=1 SV=2	21	160	154853	499007	4.12578	160;186	10.8
120114_10_Orbi2_ZC_QC_220_HSAd0-d4-1to4-3_Din.raw	10143	701.165	5	BS3-d4	9.1059	1	8.12779	-0.848785	RHPYFYAPELLFFAKR	sp|P02768|ALBU_HUMAN Serum albumin OS=Homo sapiens GN=ALB PE=1 SV=2	14	183	ECcmCcmEKPLLEK	sp|P02768|ALBU_HUMAN Serum albumin OS=Homo sapiens GN=ALB PE=1 SV=2	4	305	419875	1.18047e+006	4.53919	183;305	13.6
120114_08_Orbi2_ZC_QC_220_HSAd0-d4-1to4-1_Din.raw	5903	588.914	5	BS3-d4	9.06488	1	7.47025	0.593317	LKECcmCcmEKPLLEK	sp|P02768|ALBU_HUMAN Serum albumin OS=Homo sapiens GN=ALB PE=1 SV=2	1	300	FPKAEFAEVSK	sp|P02768|ALBU_HUMAN Serum albumin OS=Homo sapiens GN=ALB PE=1 SV=2	2	249	1.26984e+007	3.54463e+006	0.334519	249;300	15.2
120114_09_Orbi2_ZC_QC_220_HSAd0-d4-1to4-2_Din.raw	4465	597.087	4	BS3-d4	9.05749	1	9.05749	-0.021155	LKCcmASLQK	sp|P02768|ALBU_HUMAN Serum albumin OS=Homo sapiens GN=ALB PE=1 SV=2	1	223	LAKTYETTLEK	sp|P02768|ALBU_HUMAN Serum albumin OS=Homo sapiens GN=ALB PE=1 SV=2	2	375	669722	2.28225e+006	3.1842	223;375	19.1
120114_09_Orbi2_ZC_QC_220_HSAd0-d4-1to4-2_Din.raw	5444	761.385	3	BS3-d4	9.02838	1	0	-1.03739	CcmCcmTESLVNR	sp|P02768|ALBU_HUMAN Serum albumin OS=Homo sapiens GN=ALB PE=1 SV=2	2	502	TPVSDRVTK	sp|P02768|ALBU_HUMAN Serum albumin OS=Homo sapiens GN=ALB PE=1 SV=2	7	498	1.17995e+007	4.06627e+007	3.2874	498;502	5.6
120114_08_Orbi2_ZC_QC_220_HSAd0-d4-1to4-1_Din.raw	7090	755.103	4	BS3-d4	8.9231	1	7.56841	-1.38836	VHTECcmCcmHGDLLECcmADDR	sp|P02768|ALBU_HUMAN Serum albumin OS=Homo sapiens GN=ALB PE=1 SV=2	2	267	LVTDLTK	sp|P02768|ALBU_HUMAN Serum albumin OS=Homo sapiens GN=ALB PE=1 SV=2	5	263	4.8675e+006	2.18863e+007	4.04577	263;267	6.1
120114_10_Orbi2_ZC_QC_220_HSAd0-d4-1to4-3_Din.raw	9500	1191.24	3	BS3-d4	8.92187	1	3.01099	-0.237705	SLHTLFGDKLCcmTVATLR	sp|P02768|ALBU_HUMAN Serum albumin OS=Homo sapiens GN=ALB PE=1 SV=2	0	89	TCcmVADESAENCcmDK	sp|P02768|ALBU_HUMAN Serum albumin OS=Homo sapiens GN=ALB PE=1 SV=2	6	82	194625	593765	1.84967	82;89	13.9
120114_08_Orbi2_ZC_QC_220_HSAd0-d4-1to4-1_Din.raw	5487	712.771	5	BS3-d4	8.91924	1	8.91924	-0.581147	TPVSDRVTKCcmCcmTESLVNR	sp|P02768|ALBU_HUMAN Serum albumin OS=Homo sapiens GN=ALB PE=1 SV=2	8	499	LAKTYETTLEK	sp|P02768|ALBU_HUMAN Serum albumin OS=Homo sapiens GN=ALB PE=1 SV=2	2	375	1.37413e+006	5.41546e+006	4.04299	375;499	19.3
120114_09_Orbi2_ZC_QC_220_HSAd0-d4-1to4-2_Din.raw	8770	764.534	6	BS3-d4	8.89759	1	6.07529	-0.74315	YKAAFTECcmCcmQAADK	sp|P02768|ALBU_HUMAN Serum albumin OS=Homo sapiens GN=ALB PE=1 SV=2	1	186	LVRPEVDVMCcmTAFHDNEETFLKK	sp|P02768|ALBU_HUMAN Serum albumin OS=Homo sapiens GN=ALB PE=1 SV=2	21	160	565813	1.35556e+006	1.52897	160;186	10.8
120114_10_Orbi2_ZC_QC_220_HSAd0-d4-1to4-3_Din.raw	10434	926.456	4	BS3-d4	8.86888	1	2.41307	-1.00941	YKAAFTECcmCcmQAADK	sp|P02768|ALBU_HUMAN Serum albumin OS=Homo sapiens GN=ALB PE=1 SV=2	1	186	HPYFYAPELLFFAKR	sp|P02768|ALBU_HUMAN Serum albumin OS=Homo sapiens GN=ALB PE=1 SV=2	13	183	2.88953e+006	9.22452e+006	3.86843	183;186	5.3
120114_08_Orbi2_ZC_QC_220_HSAd0-d4-1to4-1_Din.raw	9128	893.68	4	BS3-d4	8.85097	1	1.24839	-0.797036	SLHTLFGDKLCcmTVATLR	sp|P02768|ALBU_HUMAN Serum albumin OS=Homo sapiens GN=ALB PE=1 SV=2	0	89	TCcmVADESAENCcmDK	sp|P02768|ALBU_HUMAN Serum albumin OS=Homo sapiens GN=ALB PE=1 SV=2	6	82	1.82647e+006	8.08306e+006	4.15141	82;89	13.9
120114_09_Orbi2_ZC_QC_220_HSAd0-d4-1to4-2_Din.raw	8482	665.055	4	BS3-d4	8.84655	1	8.84655	-0.715575	TCcmVADESAENCcmDK	sp|P02768|ALBU_HUMAN Serum albumin OS=Homo sapiens GN=ALB PE=1 SV=2	6	82	SLHTLFGDK	sp|P02768|ALBU_HUMAN Serum albumin OS=Homo sapiens GN=ALB PE=1 SV=2	0	89	2.51256e+006	9.55813e+006	4.58071	82;89	13.9
120114_08_Orbi2_ZC_QC_220_HSAd0-d4-1to4-1_Din.raw	5376	805.148	4	BS3-d4	8.84025	1	5.43832	-0.423439	CcmCcmKADDKETCcmFAEEGK	sp|P02768|ALBU_HUMAN Serum albumin OS=Homo sapiens GN=ALB PE=1 SV=2	2	584	KQTALVELVK	sp|P02768|ALBU_HUMAN Serum albumin OS=Homo sapiens GN=ALB PE=1 SV=2	0	549	1.25839e+006	927687	0.49134	549;584	17.4
120114_08_Orbi2_ZC_QC_220_HSAd0-d4-1to4-1_Din.raw	4369	597.087	4	BS3-d4	8.77566	1	8.77566	0.136446	LAKTYETTLEK	sp|P02768|ALBU_HUMAN Serum albumin OS=Homo sapiens GN=ALB PE=1 SV=2	2	375	LKCcmASLQK	sp|P02768|ALBU_HUMAN Serum albumin OS=Homo sapiens GN=ALB PE=1 SV=2	1	223	458025	1.53367e+006	4.44942	223;375	19.1
120114_09_Orbi2_ZC_QC_220_HSAd0-d4-1to4-2_Din.raw	4472	795.78	3	BS3-d4	8.76915	1	8.76915	0.234495	LAKTYETTLEK	sp|P02768|ALBU_HUMAN Serum albumin OS=Homo sapiens GN=ALB PE=1 SV=2	2	375	LKCcmASLQK	sp|P02768|ALBU_HUMAN Serum albumin OS=Homo sapiens GN=ALB PE=1 SV=2	1	223	207270	517636	4.47539	223;375	19.1
120114_10_Orbi2_ZC_QC_220_HSAd0-d4-1to4-3_Din.raw	8470	665.055	4	BS3-d4	8.75709	1	8.75709	-0.51954	TCcmVADESAENCcmDK	sp|P02768|ALBU_HUMAN Serum albumin OS=Homo sapiens GN=ALB PE=1 SV=2	6	82	SLHTLFGDK	sp|P02768|ALBU_HUMAN Serum albumin OS=Homo sapiens GN=ALB PE=1 SV=2	0	89	3.73144e+006	1.23367e+007	3.47052	82;89	13.9
120114_08_Orbi2_ZC_QC_220_HSAd0-d4-1to4-1_Din.raw	8229	665.055	4	BS3-d4	8.75688	1	8.75688	-0.643684	TCcmVADESAENCcmDK	sp|P02768|ALBU_HUMAN Serum albumin OS=Homo sapiens GN=ALB PE=1 SV=2	6	82	SLHTLFGDK	sp|P02768|ALBU_HUMAN Serum albumin OS=Homo sapiens GN=ALB PE=1 SV=2	0	89	3.20433e+006	1.06336e+007	3.91832	82;89	13.9
120114_10_Orbi2_ZC_QC_220_HSAd0-d4-1to4-3_Din.raw	11069	1025.19	3	BS3-d4	8.70043	1	5.12724	-0.330202	AVMDDFAAFVEKCcmCcmK	sp|P02768|ALBU_HUMAN Serum albumin OS=Homo sapiens GN=ALB PE=1 SV=2	11	581	KLVAASQAALGL	sp|P02768|ALBU_HUMAN Serum albumin OS=Homo sapiens GN=ALB PE=1 SV=2	0	598	1.2831e+006	5.13119e+006	4.2892	581;598	14.4
120114_10_Orbi2_ZC_QC_220_HSAd0-d4-1to4-3_Din.raw	1405	658.346	3	BS3-d4	8.67955	1	8.67955	0.0996921	CcmCcmKHPEAK	sp|P02768|ALBU_HUMAN Serum albumin OS=Homo sapiens GN=ALB PE=1 SV=2	2	463	NLGKVGSK	sp|P02768|ALBU_HUMAN Serum albumin OS=Homo sapiens GN=ALB PE=1 SV=2	3	456	346156	1.04186e+006	3.57613	456;463	11.8
120114_09_Orbi2_ZC_QC_220_HSAd0-d4-1to4-2_Din.raw	11309	939.228	4	BS3-d4	8.65366	1	8.65366	0.298257	NYAEAKDVFLGMoxFLYEYAR	sp|P02768|ALBU_HUMAN Serum albumin OS=Homo sapiens GN=ALB PE=1 SV=2	1	343	LAKTYETTLEK	sp|P02768|ALBU_HUMAN Serum albumin OS=Homo sapiens GN=ALB PE=1 SV=2	2	375	1.22857e+006	1.00717e+006	0.494709	343;375	13
120114_09_Orbi2_ZC_QC_220_HSAd0-d4-1to4-2_Din.raw	10655	837.18	4	BS3-d4	8.64346	1	4.35918	-0.428679	HPYFYAPELLFFAKR	sp|P02768|ALBU_HUMAN Serum albumin OS=Homo sapiens GN=ALB PE=1 SV=2	13	183	ECcmCcmEKPLLEK	sp|P02768|ALBU_HUMAN Serum albumin OS=Homo sapiens GN=ALB PE=1 SV=2	4	305	160466	867014	4.12281	183;305	13.6
120114_09_Orbi2_ZC_QC_220_HSAd0-d4-1to4-2_Din.raw	8545	897.077	6	BS3-d4	8.61903	1	7.24283	-1.0829	VHTECcmCcmHGDLLECcmADDRADLAKYICcmENQDSISSK	sp|P02768|ALBU_HUMAN Serum albumin OS=Homo sapiens GN=ALB PE=1 SV=2	21	286	FKDLGEENFK	sp|P02768|ALBU_HUMAN Serum albumin OS=Homo sapiens GN=ALB PE=1 SV=2	1	36	823766	2.71323e+006	3.45751	36;286	17.5
120114_08_Orbi2_ZC_QC_220_HSAd0-d4-1to4-1_Din.raw	1459	564.33	3	BS3-d4	8.61093	1	8.61093	0.447912	NLGKVGSK	sp|P02768|ALBU_HUMAN Serum albumin OS=Homo sapiens GN=ALB PE=1 SV=2	3	456	ASSAKQR	sp|P02768|ALBU_HUMAN Serum albumin OS=Homo sapiens GN=ALB PE=1 SV=2	4	219	24981	89505	3.55608	219;456	14.9
120114_10_Orbi2_ZC_QC_220_HSAd0-d4-1to4-3_Din.raw	1423	423.499	4	BS3-d4	8.57841	1	8.57841	0.404582	NLGKVGSK	sp|P02768|ALBU_HUMAN Serum albumin OS=Homo sapiens GN=ALB PE=1 SV=2	3	456	ASSAKQR	sp|P02768|ALBU_HUMAN Serum albumin OS=Homo sapiens GN=ALB PE=1 SV=2	4	219	31477.8	110193	3.98205	219;456	14.9
120114_09_Orbi2_ZC_QC_220_HSAd0-d4-1to4-2_Din.raw	8491	886.405	3	BS3-d4	8.54473	1	8.54473	-0.349489	TCcmVADESAENCcmDK	sp|P02768|ALBU_HUMAN Serum albumin OS=Homo sapiens GN=ALB PE=1 SV=2	6	82	SLHTLFGDK	sp|P02768|ALBU_HUMAN Serum albumin OS=Homo sapiens GN=ALB PE=1 SV=2	0	89	540205	2.10057e+006	4.33675	82;89	13.9
120114_09_Orbi2_ZC_QC_220_HSAd0-d4-1to4-2_Din.raw	3219	630.072	4	BS3-d4	8.49072	1	8.49072	-0.553989	DAHKSEVAHR	sp|P02768|ALBU_HUMAN Serum albumin OS=Homo sapiens GN=ALB PE=1 SV=2	3	28	FKDLGEENFK	sp|P02768|ALBU_HUMAN Serum albumin OS=Homo sapiens GN=ALB PE=1 SV=2	1	36	266474	841209	3.57378	28;36	N/A
120114_08_Orbi2_ZC_QC_220_HSAd0-d4-1to4-1_Din.raw	7208	879.673	4	BS3-d4	8.46938	1	8.46938	-0.903214	VHTECcmCcmHGDLLECcmADDRADLAK	sp|P02768|ALBU_HUMAN Serum albumin OS=Homo sapiens GN=ALB PE=1 SV=2	2	267	LVTDLTK	sp|P02768|ALBU_HUMAN Serum albumin OS=Homo sapiens GN=ALB PE=1 SV=2	5	263	3.8403e+006	1.24234e+007	4.18657	263;267	6.1
120114_09_Orbi2_ZC_QC_220_HSAd0-d4-1to4-2_Din.raw	7977	804.396	5	BS3-d4	8.45157	1	8.45157	-1.00897	AFKAWAVAR	sp|P02768|ALBU_HUMAN Serum albumin OS=Homo sapiens GN=ALB PE=1 SV=2	2	236	LVTDLTKVHTECcmCcmHGDLLECcmADDR	sp|P02768|ALBU_HUMAN Serum albumin OS=Homo sapiens GN=ALB PE=1 SV=2	6	264	2.62383e+006	6.63407e+006	3.34164	236;264	10.2
120114_10_Orbi2_ZC_QC_220_HSAd0-d4-1to4-3_Din.raw	10157	876.205	4	BS3-d4	8.41813	1	7.33529	-0.0627201	RHPYFYAPELLFFAKR	sp|P02768|ALBU_HUMAN Serum albumin OS=Homo sapiens GN=ALB PE=1 SV=2	14	183	ECcmCcmEKPLLEK	sp|P02768|ALBU_HUMAN Serum albumin OS=Homo sapiens GN=ALB PE=1 SV=2	4	305	111800	372992	3.77384	183;305	13.6
120114_08_Orbi2_ZC_QC_220_HSAd0-d4-1to4-1_Din.raw	10908	960.272	5	BS3-d4	8.4046	1	1.81016	-0.547542	MoxPCcmAEDYLSVVLNQLCcmVLHEKTPVSDR	sp|P02768|ALBU_HUMAN Serum albumin OS=Homo sapiens GN=ALB PE=1 SV=2	20	490	VTKCcmCcmTESLVNR	sp|P02768|ALBU_HUMAN Serum albumin OS=Homo sapiens GN=ALB PE=1 SV=2	2	499	319722	1.49013e+006	4.29349	490;499	14.7
120114_09_Orbi2_ZC_QC_220_HSAd0-d4-1to4-2_Din.raw	6038	588.914	5	BS3-d4	8.39208	1	6.24824	0.531154	LKECcmCcmEKPLLEK	sp|P02768|ALBU_HUMAN Serum albumin OS=Homo sapiens GN=ALB PE=1 SV=2	1	300	FPKAEFAEVSK	sp|P02768|ALBU_HUMAN Serum albumin OS=Homo sapiens GN=ALB PE=1 SV=2	2	249	3.15306e+007	6.73614e+006	0.279438	249;300	15.2
120114_09_Orbi2_ZC_QC_220_HSAd0-d4-1to4-2_Din.raw	10923	935.45	4	BS3-d4	8.38396	1	8.38396	-0.500025	VFDEFKPLVEEPQNLIK	sp|P02768|ALBU_HUMAN Serum albumin OS=Homo sapiens GN=ALB PE=1 SV=2	5	402	CcmCcmAAADPHECcmYAK	sp|P02768|ALBU_HUMAN Serum albumin OS=Homo sapiens GN=ALB PE=1 SV=2	10	394	813049	2.46343e+006	2.92801	394;402	14.4
120114_08_Orbi2_ZC_QC_220_HSAd0-d4-1to4-1_Din.raw	7371	755.103	4	BS3-d4	8.38208	1	8.38208	-1.15454	VHTECcmCcmHGDLLECcmADDR	sp|P02768|ALBU_HUMAN Serum albumin OS=Homo sapiens GN=ALB PE=1 SV=2	2	267	LVTDLTK	sp|P02768|ALBU_HUMAN Serum albumin OS=Homo sapiens GN=ALB PE=1 SV=2	5	263	4.8675e+006	4.75792e+006	0.345154	263;267	6.1
120114_08_Orbi2_ZC_QC_220_HSAd0-d4-1to4-1_Din.raw	10618	703.645	4	BS3-d4	8.36921	1	8.36921	-0.210114	AEFAEVSKLVTDLTK	sp|P02768|ALBU_HUMAN Serum albumin OS=Homo sapiens GN=ALB PE=1 SV=2	7	257	AFKAWAVAR	sp|P02768|ALBU_HUMAN Serum albumin OS=Homo sapiens GN=ALB PE=1 SV=2	2	236	51781.3	156835	6.74876	236;257	11.1
120114_08_Orbi2_ZC_QC_220_HSAd0-d4-1to4-1_Din.raw	5914	735.89	4	BS3-d4	8.29706	1	6.67097	-0.596622	LKECcmCcmEKPLLEK	sp|P02768|ALBU_HUMAN Serum albumin OS=Homo sapiens GN=ALB PE=1 SV=2	1	300	FPKAEFAEVSK	sp|P02768|ALBU_HUMAN Serum albumin OS=Homo sapiens GN=ALB PE=1 SV=2	2	249	606809	1.86158e+006	3.41301	249;300	15.2
120114_10_Orbi2_ZC_QC_220_HSAd0-d4-1to4-3_Din.raw	8757	764.534	6	BS3-d4	8.2878	1	5.34925	-0.646179	YKAAFTECcmCcmQAADK	sp|P02768|ALBU_HUMAN Serum albumin OS=Homo sapiens GN=ALB PE=1 SV=2	1	186	LVRPEVDVMCcmTAFHDNEETFLKK	sp|P02768|ALBU_HUMAN Serum albumin OS=Homo sapiens GN=ALB PE=1 SV=2	21	160	591282	2.02002e+006	1.68174	160;186	10.8
120114_10_Orbi2_ZC_QC_220_HSAd0-d4-1to4-3_Din.raw	10160	876.205	4	BS3-d4	8.26789	1	6.93896	-0.0627201	RHPYFYAPELLFFAKR	sp|P02768|ALBU_HUMAN Serum albumin OS=Homo sapiens GN=ALB PE=1 SV=2	14	183	ECcmCcmEKPLLEK	sp|P02768|ALBU_HUMAN Serum albumin OS=Homo sapiens GN=ALB PE=1 SV=2	4	305	111800	372992	3.77384	183;305	13.6
120114_09_Orbi2_ZC_QC_220_HSAd0-d4-1to4-2_Din.raw	1421	564.33	3	BS3-d4	8.25108	1	8.25108	-0.37372	NLGKVGSK	sp|P02768|ALBU_HUMAN Serum albumin OS=Homo sapiens GN=ALB PE=1 SV=2	3	456	ASSAKQR	sp|P02768|ALBU_HUMAN Serum albumin OS=Homo sapiens GN=ALB PE=1 SV=2	4	219	31550.5	93499.8	5.29929	219;456	14.9
120114_10_Orbi2_ZC_QC_220_HSAd0-d4-1to4-3_Din.raw	10251	897.475	4	BS3-d4	8.23775	1	3.91357	-0.452619	HPYFYAPELLFFAKR	sp|P02768|ALBU_HUMAN Serum albumin OS=Homo sapiens GN=ALB PE=1 SV=2	13	183	LKECcmCcmEKPLLEK	sp|P02768|ALBU_HUMAN Serum albumin OS=Homo sapiens GN=ALB PE=1 SV=2	6	305	426829	1.56464e+006	3.92868	183;305	13.6
120114_09_Orbi2_ZC_QC_220_HSAd0-d4-1to4-2_Din.raw	6031	685.768	5	BS3-d4	8.20762	1	4.25536	-0.785756	LSQRFPKAEFAEVSK	sp|P02768|ALBU_HUMAN Serum albumin OS=Homo sapiens GN=ALB PE=1 SV=2	6	249	LKECcmCcmEKPLLEK	sp|P02768|ALBU_HUMAN Serum albumin OS=Homo sapiens GN=ALB PE=1 SV=2	1	300	286070	429188	2.48092	249;300	15.2
120114_10_Orbi2_ZC_QC_220_HSAd0-d4-1to4-3_Din.raw	7379	703.94	5	BS3-d4	8.1708	1	8.1708	-1.0884	VHTECcmCcmHGDLLECcmADDRADLAK	sp|P02768|ALBU_HUMAN Serum albumin OS=Homo sapiens GN=ALB PE=1 SV=2	2	267	LVTDLTK	sp|P02768|ALBU_HUMAN Serum albumin OS=Homo sapiens GN=ALB PE=1 SV=2	5	263	9.68008e+006	2.9185e+007	3.32109	263;267	6.1
120114_10_Orbi2_ZC_QC_220_HSAd0-d4-1to4-3_Din.raw	2033	625.318	4	BS3-d4	8.14209	1	8.14209	-0.480499	LDELRDEGKASSAK	sp|P02768|ALBU_HUMAN Serum albumin OS=Homo sapiens GN=ALB PE=1 SV=2	8	214	VGSKCcmCcmK	sp|P02768|ALBU_HUMAN Serum albumin OS=Homo sapiens GN=ALB PE=1 SV=2	3	460	111576	372428	3.29251	214;460	15
120114_09_Orbi2_ZC_QC_220_HSAd0-d4-1to4-2_Din.raw	3051	616.341	4	BS3-d4	8.09958	1	8.09958	0.336828	LDELRDEGKASSAK	sp|P02768|ALBU_HUMAN Serum albumin OS=Homo sapiens GN=ALB PE=1 SV=2	8	214	NLGKVGSK	sp|P02768|ALBU_HUMAN Serum albumin OS=Homo sapiens GN=ALB PE=1 SV=2	3	456	324143	542253	1.59973	214;456	13
120114_08_Orbi2_ZC_QC_220_HSAd0-d4-1to4-1_Din.raw	7805	904.052	5	BS3-d4	8.09705	1	6.32901	-0.63003	AFKAWAVAR	sp|P02768|ALBU_HUMAN Serum albumin OS=Homo sapiens GN=ALB PE=1 SV=2	2	236	LVTDLTKVHTECcmCcmHGDLLECcmADDRADLAK	sp|P02768|ALBU_HUMAN Serum albumin OS=Homo sapiens GN=ALB PE=1 SV=2	6	264	1.14713e+006	3.9548e+006	3.8768	236;264	10.2
120114_09_Orbi2_ZC_QC_220_HSAd0-d4-1to4-2_Din.raw	9509	1191.24	3	BS3-d4	7.97218	1	2.72289	-0.359487	SLHTLFGDKLCcmTVATLR	sp|P02768|ALBU_HUMAN Serum albumin OS=Homo sapiens GN=ALB PE=1 SV=2	0	89	TCcmVADESAENCcmDK	sp|P02768|ALBU_HUMAN Serum albumin OS=Homo sapiens GN=ALB PE=1 SV=2	6	82	150734	631716	3.88017	82;89	13.9
120114_10_Orbi2_ZC_QC_220_HSAd0-d4-1to4-3_Din.raw	7969	804.396	5	BS3-d4	7.95035	1	6.56598	-0.612613	LVTDLTKVHTECcmCcmHGDLLECcmADDR	sp|P02768|ALBU_HUMAN Serum albumin OS=Homo sapiens GN=ALB PE=1 SV=2	6	264	AFKAWAVAR	sp|P02768|ALBU_HUMAN Serum albumin OS=Homo sapiens GN=ALB PE=1 SV=2	2	236	2.75982e+006	1.48193e+007	4.34467	236;264	10.2
120114_10_Orbi2_ZC_QC_220_HSAd0-d4-1to4-3_Din.raw	9933	763.796	5	BS3-d4	7.93248	1	7.93248	-0.56592	EFNAETFTFHADICcmTLSEKER	sp|P02768|ALBU_HUMAN Serum albumin OS=Homo sapiens GN=ALB PE=1 SV=2	18	543	KQTALVELVK	sp|P02768|ALBU_HUMAN Serum albumin OS=Homo sapiens GN=ALB PE=1 SV=2	0	549	225166	836568	3.60066	543;549	10.1
120114_10_Orbi2_ZC_QC_220_HSAd0-d4-1to4-3_Din.raw	8110	1103.88	3	BS3-d4	7.91035	1	7.91035	-0.749939	ADLAKYICcmENQDSISSK	sp|P02768|ALBU_HUMAN Serum albumin OS=Homo sapiens GN=ALB PE=1 SV=2	4	286	FKDLGEENFK	sp|P02768|ALBU_HUMAN Serum albumin OS=Homo sapiens GN=ALB PE=1 SV=2	1	36	96143.1	272020	7.21028	36;286	17.5
120114_09_Orbi2_ZC_QC_220_HSAd0-d4-1to4-2_Din.raw	10658	837.18	4	BS3-d4	7.86921	1	4.45315	-0.428679	HPYFYAPELLFFAKR	sp|P02768|ALBU_HUMAN Serum albumin OS=Homo sapiens GN=ALB PE=1 SV=2	13	183	ECcmCcmEKPLLEK	sp|P02768|ALBU_HUMAN Serum albumin OS=Homo sapiens GN=ALB PE=1 SV=2	4	305	160466	867014	4.12281	183;305	13.6
120114_09_Orbi2_ZC_QC_220_HSAd0-d4-1to4-2_Din.raw	7819	770.396	4	BS3-d4	7.84167	1	7.84167	-0.349725	YICcmENQDSISSKLK	sp|P02768|ALBU_HUMAN Serum albumin OS=Homo sapiens GN=ALB PE=1 SV=2	11	298	FPKAEFAEVSK	sp|P02768|ALBU_HUMAN Serum albumin OS=Homo sapiens GN=ALB PE=1 SV=2	2	249	250872	905128	4.14433	249;298	11.3
120114_09_Orbi2_ZC_QC_220_HSAd0-d4-1to4-2_Din.raw	7537	755.104	4	BS3-d4	7.82448	1	7.82448	-0.924875	VHTECcmCcmHGDLLECcmADDR	sp|P02768|ALBU_HUMAN Serum albumin OS=Homo sapiens GN=ALB PE=1 SV=2	2	267	LVTDLTK	sp|P02768|ALBU_HUMAN Serum albumin OS=Homo sapiens GN=ALB PE=1 SV=2	5	263	6.761e+006	1.09604e+007	1.33591	263;267	6.1
120114_10_Orbi2_ZC_QC_220_HSAd0-d4-1to4-3_Din.raw	7975	753.545	6	BS3-d4	7.74285	1	6.3351	-0.996594	LVTDLTKVHTECcmCcmHGDLLECcmADDRADLAK	sp|P02768|ALBU_HUMAN Serum albumin OS=Homo sapiens GN=ALB PE=1 SV=2	5	263	AFKAWAVAR	sp|P02768|ALBU_HUMAN Serum albumin OS=Homo sapiens GN=ALB PE=1 SV=2	2	236	4.12978e+006	1.72941e+007	3.56212	236;263	6.9
120114_10_Orbi2_ZC_QC_220_HSAd0-d4-1to4-3_Din.raw	4495	795.78	3	BS3-d4	7.71033	1	7.71033	0.139982	LAKTYETTLEK	sp|P02768|ALBU_HUMAN Serum albumin OS=Homo sapiens GN=ALB PE=1 SV=2	2	375	LKCcmASLQK	sp|P02768|ALBU_HUMAN Serum albumin OS=Homo sapiens GN=ALB PE=1 SV=2	1	223	234400	414352	2.16671	223;375	19.1
120114_08_Orbi2_ZC_QC_220_HSAd0-d4-1to4-1_Din.raw	2019	625.318	4	BS3-d4	7.6939	1	7.6939	-0.443646	LDELRDEGKASSAK	sp|P02768|ALBU_HUMAN Serum albumin OS=Homo sapiens GN=ALB PE=1 SV=2	8	214	VGSKCcmCcmK	sp|P02768|ALBU_HUMAN Serum albumin OS=Homo sapiens GN=ALB PE=1 SV=2	3	460	73000.7	394784	4.36947	214;460	15
120114_08_Orbi2_ZC_QC_220_HSAd0-d4-1to4-1_Din.raw	10411	935.45	4	BS3-d4	7.6806	1	7.6806	-0.404098	VFDEFKPLVEEPQNLIK	sp|P02768|ALBU_HUMAN Serum albumin OS=Homo sapiens GN=ALB PE=1 SV=2	5	402	CcmCcmAAADPHECcmYAK	sp|P02768|ALBU_HUMAN Serum albumin OS=Homo sapiens GN=ALB PE=1 SV=2	10	394	480410	1.37314e+006	3.01884	394;402	14.4
120114_10_Orbi2_ZC_QC_220_HSAd0-d4-1to4-3_Din.raw	8034	904.052	5	BS3-d4	7.66354	1	6.66095	-0.978316	LVTDLTKVHTECcmCcmHGDLLECcmADDRADLAK	sp|P02768|ALBU_HUMAN Serum albumin OS=Homo sapiens GN=ALB PE=1 SV=2	6	264	AFKAWAVAR	sp|P02768|ALBU_HUMAN Serum albumin OS=Homo sapiens GN=ALB PE=1 SV=2	2	236	2.77558e+006	1.49357e+007	4.20839	236;264	10.2
120114_09_Orbi2_ZC_QC_220_HSAd0-d4-1to4-2_Din.raw	1398	658.346	3	BS3-d4	7.65844	1	7.65844	-0.0496724	NLGKVGSK	sp|P02768|ALBU_HUMAN Serum albumin OS=Homo sapiens GN=ALB PE=1 SV=2	3	456	CcmCcmKHPEAK	sp|P02768|ALBU_HUMAN Serum albumin OS=Homo sapiens GN=ALB PE=1 SV=2	2	463	352667	1.24419e+006	4.09553	456;463	11.8
120114_09_Orbi2_ZC_QC_220_HSAd0-d4-1to4-2_Din.raw	10260	897.474	4	BS3-d4	7.64803	1	4.30043	-0.509128	HPYFYAPELLFFAKR	sp|P02768|ALBU_HUMAN Serum albumin OS=Homo sapiens GN=ALB PE=1 SV=2	13	183	LKECcmCcmEKPLLEK	sp|P02768|ALBU_HUMAN Serum albumin OS=Homo sapiens GN=ALB PE=1 SV=2	6	305	298445	1.32543e+006	4.11023	183;305	13.6
120114_09_Orbi2_ZC_QC_220_HSAd0-d4-1to4-2_Din.raw	9770	936.5	4	BS3-d4	7.64625	1	6.69458	-0.128766	RHPYFYAPELLFFAKR	sp|P02768|ALBU_HUMAN Serum albumin OS=Homo sapiens GN=ALB PE=1 SV=2	14	183	LKECcmCcmEKPLLEK	sp|P02768|ALBU_HUMAN Serum albumin OS=Homo sapiens GN=ALB PE=1 SV=2	6	305	99758.1	306922	3.21288	183;305	13.6
120114_09_Orbi2_ZC_QC_220_HSAd0-d4-1to4-2_Din.raw	7987	670.498	6	BS3-d4	7.604	1	6.41232	-0.861488	LVTDLTKVHTECcmCcmHGDLLECcmADDR	sp|P02768|ALBU_HUMAN Serum albumin OS=Homo sapiens GN=ALB PE=1 SV=2	6	264	AFKAWAVAR	sp|P02768|ALBU_HUMAN Serum albumin OS=Homo sapiens GN=ALB PE=1 SV=2	2	236	1.22501e+006	3.17493e+006	3.58008	236;264	10.2
120114_08_Orbi2_ZC_QC_220_HSAd0-d4-1to4-1_Din.raw	7629	770.396	4	BS3-d4	7.59702	1	7.59702	-0.20275	YICcmENQDSISSKLK	sp|P02768|ALBU_HUMAN Serum albumin OS=Homo sapiens GN=ALB PE=1 SV=2	11	298	FPKAEFAEVSK	sp|P02768|ALBU_HUMAN Serum albumin OS=Homo sapiens GN=ALB PE=1 SV=2	2	249	243854	760202	3.75917	249;298	11.3
120114_09_Orbi2_ZC_QC_220_HSAd0-d4-1to4-2_Din.raw	1423	423.499	4	BS3-d4	7.59278	1	7.59278	-0.119763	NLGKVGSK	sp|P02768|ALBU_HUMAN Serum albumin OS=Homo sapiens GN=ALB PE=1 SV=2	3	456	ASSAKQR	sp|P02768|ALBU_HUMAN Serum albumin OS=Homo sapiens GN=ALB PE=1 SV=2	4	219	27169.4	96928.5	5.7749	219;456	14.9
120114_10_Orbi2_ZC_QC_220_HSAd0-d4-1to4-3_Din.raw	8725	803.988	5	BS3-d4	7.58946	1	7.58946	-0.867364	LVTDLTKVHTECcmCcmHGDLLECcmADDR	sp|P02768|ALBU_HUMAN Serum albumin OS=Homo sapiens GN=ALB PE=1 SV=2	6	264	SLHTLFGDK	sp|P02768|ALBU_HUMAN Serum albumin OS=Homo sapiens GN=ALB PE=1 SV=2	0	89	90829.1	250919	4.55395	89;264	18.2
120114_10_Orbi2_ZC_QC_220_HSAd0-d4-1to4-3_Din.raw	12350	957.246	4	BS3-d4	7.56615	1	7.56615	-0.366076	VFDEFKPLVEEPQNLIK	sp|P02768|ALBU_HUMAN Serum albumin OS=Homo sapiens GN=ALB PE=1 SV=2	5	402	DVFLGMoxFLYEYAR	sp|P02768|ALBU_HUMAN Serum albumin OS=Homo sapiens GN=ALB PE=1 SV=2	8	356	3.35963e+006	9.8913e+006	3.51907	356;402	18.7
120114_09_Orbi2_ZC_QC_220_HSAd0-d4-1to4-2_Din.raw	6021	685.768	5	BS3-d4	7.54948	1	3.90274	-0.785756	LSQRFPKAEFAEVSK	sp|P02768|ALBU_HUMAN Serum albumin OS=Homo sapiens GN=ALB PE=1 SV=2	6	249	LKECcmCcmEKPLLEK	sp|P02768|ALBU_HUMAN Serum albumin OS=Homo sapiens GN=ALB PE=1 SV=2	1	300	286070	429188	2.48092	249;300	15.2
120114_10_Orbi2_ZC_QC_220_HSAd0-d4-1to4-3_Din.raw	3057	616.341	4	BS3-d4	7.54249	1	7.54249	0.221967	NLGKVGSK	sp|P02768|ALBU_HUMAN Serum albumin OS=Homo sapiens GN=ALB PE=1 SV=2	3	456	LDELRDEGKASSAK	sp|P02768|ALBU_HUMAN Serum albumin OS=Homo sapiens GN=ALB PE=1 SV=2	8	214	242519	702265	2.61453	214;456	13
120114_09_Orbi2_ZC_QC_220_HSAd0-d4-1to4-2_Din.raw	8893	698.552	5	BS3-d4	7.51453	1	7.51453	-0.361483	EFNAETFTFHADICcmTLSEKER	sp|P02768|ALBU_HUMAN Serum albumin OS=Homo sapiens GN=ALB PE=1 SV=2	18	543	NLGKVGSK	sp|P02768|ALBU_HUMAN Serum albumin OS=Homo sapiens GN=ALB PE=1 SV=2	3	456	1.17251e+006	3.14586e+006	3.88373	456;543	13.6
120114_08_Orbi2_ZC_QC_220_HSAd0-d4-1to4-1_Din.raw	1449	494.012	4	BS3-d4	7.38278	1	7.38278	0.337145	NLGKVGSK	sp|P02768|ALBU_HUMAN Serum albumin OS=Homo sapiens GN=ALB PE=1 SV=2	3	456	CcmCcmKHPEAK	sp|P02768|ALBU_HUMAN Serum albumin OS=Homo sapiens GN=ALB PE=1 SV=2	2	463	714062	2.23963e+006	3.00116	456;463	11.8
120114_09_Orbi2_ZC_QC_220_HSAd0-d4-1to4-2_Din.raw	12523	1275.99	3	BS3-d4	7.37569	1	7.37569	-0.282634	DVFLGMoxFLYEYAR	sp|P02768|ALBU_HUMAN Serum albumin OS=Homo sapiens GN=ALB PE=1 SV=2	10	358	VFDEFKPLVEEPQNLIK	sp|P02768|ALBU_HUMAN Serum albumin OS=Homo sapiens GN=ALB PE=1 SV=2	5	402	800598	2.32818e+006	2.87524	358;402	13.9
120114_10_Orbi2_ZC_QC_220_HSAd0-d4-1to4-3_Din.raw	8127	1103.88	3	BS3-d4	7.34945	1	7.34945	-0.749939	ADLAKYICcmENQDSISSK	sp|P02768|ALBU_HUMAN Serum albumin OS=Homo sapiens GN=ALB PE=1 SV=2	4	286	FKDLGEENFK	sp|P02768|ALBU_HUMAN Serum albumin OS=Homo sapiens GN=ALB PE=1 SV=2	1	36	96143.1	272020	7.21028	36;286	17.5
120114_08_Orbi2_ZC_QC_220_HSAd0-d4-1to4-1_Din.raw	4394	795.78	3	BS3-d4	7.33849	1	7.33849	0.0317467	LAKTYETTLEK	sp|P02768|ALBU_HUMAN Serum albumin OS=Homo sapiens GN=ALB PE=1 SV=2	2	375	LKCcmASLQK	sp|P02768|ALBU_HUMAN Serum albumin OS=Homo sapiens GN=ALB PE=1 SV=2	1	223	139592	339732	3.76325	223;375	19.1
120114_09_Orbi2_ZC_QC_220_HSAd0-d4-1to4-2_Din.raw	11031	1025.19	3	BS3-d4	7.30305	1	3.34626	-0.395592	AVMDDFAAFVEKCcmCcmK	sp|P02768|ALBU_HUMAN Serum albumin OS=Homo sapiens GN=ALB PE=1 SV=2	11	581	KLVAASQAALGL	sp|P02768|ALBU_HUMAN Serum albumin OS=Homo sapiens GN=ALB PE=1 SV=2	0	598	803071	2.47272e+006	3.86418	581;598	14.4
120114_08_Orbi2_ZC_QC_220_HSAd0-d4-1to4-1_Din.raw	3026	616.34	4	BS3-d4	7.2733	1	7.2733	0.0493671	NLGKVGSK	sp|P02768|ALBU_HUMAN Serum albumin OS=Homo sapiens GN=ALB PE=1 SV=2	3	456	LDELRDEGKASSAK	sp|P02768|ALBU_HUMAN Serum albumin OS=Homo sapiens GN=ALB PE=1 SV=2	8	214	212230	492481	1.94742	214;456	13
120114_10_Orbi2_ZC_QC_220_HSAd0-d4-1to4-3_Din.raw	8889	698.552	5	BS3-d4	7.19637	1	7.19637	-0.306345	EFNAETFTFHADICcmTLSEKER	sp|P02768|ALBU_HUMAN Serum albumin OS=Homo sapiens GN=ALB PE=1 SV=2	18	543	NLGKVGSK	sp|P02768|ALBU_HUMAN Serum albumin OS=Homo sapiens GN=ALB PE=1 SV=2	3	456	1.38244e+006	3.3999e+006	3.82402	456;543	13.6
120114_10_Orbi2_ZC_QC_220_HSAd0-d4-1to4-3_Din.raw	10961	935.45	4	BS3-d4	7.1647	1	7.1647	-0.260104	VFDEFKPLVEEPQNLIK	sp|P02768|ALBU_HUMAN Serum albumin OS=Homo sapiens GN=ALB PE=1 SV=2	5	402	CcmCcmAAADPHECcmYAK	sp|P02768|ALBU_HUMAN Serum albumin OS=Homo sapiens GN=ALB PE=1 SV=2	10	394	996753	2.52082e+006	2.64761	394;402	14.4
120114_09_Orbi2_ZC_QC_220_HSAd0-d4-1to4-2_Din.raw	948	710.38	3	BS3-d4	7.14568	1	4.99722	-0.160001	CcmCcmKHPEAKR	sp|P02768|ALBU_HUMAN Serum albumin OS=Homo sapiens GN=ALB PE=1 SV=2	2	463	NLGKVGSK	sp|P02768|ALBU_HUMAN Serum albumin OS=Homo sapiens GN=ALB PE=1 SV=2	3	456	19024.4	79283	7.62164	456;463	11.8
120114_10_Orbi2_ZC_QC_220_HSAd0-d4-1to4-3_Din.raw	4666	542.291	4	BS3-d4	7.10227	1	7.10227	-0.400714	CcmCcmKADDK	sp|P02768|ALBU_HUMAN Serum albumin OS=Homo sapiens GN=ALB PE=1 SV=2	2	584	KQTALVELVK	sp|P02768|ALBU_HUMAN Serum albumin OS=Homo sapiens GN=ALB PE=1 SV=2	0	549	151325	198030	0.928432	549;584	17.4
120114_08_Orbi2_ZC_QC_220_HSAd0-d4-1to4-1_Din.raw	5398	644.32	5	BS3-d4	7.04206	1	3.57338	-0.0207602	CcmCcmKADDKETCcmFAEEGK	sp|P02768|ALBU_HUMAN Serum albumin OS=Homo sapiens GN=ALB PE=1 SV=2	2	584	KQTALVELVK	sp|P02768|ALBU_HUMAN Serum albumin OS=Homo sapiens GN=ALB PE=1 SV=2	0	549	216452	603756	4.06548	549;584	17.4
120114_10_Orbi2_ZC_QC_220_HSAd0-d4-1to4-3_Din.raw	7970	670.498	6	BS3-d4	6.97387	1	5.2494	-0.355413	AFKAWAVAR	sp|P02768|ALBU_HUMAN Serum albumin OS=Homo sapiens GN=ALB PE=1 SV=2	2	236	LVTDLTKVHTECcmCcmHGDLLECcmADDR	sp|P02768|ALBU_HUMAN Serum albumin OS=Homo sapiens GN=ALB PE=1 SV=2	6	264	1.25917e+006	5.06493e+006	4.04989	236;264	10.2
120114_10_Orbi2_ZC_QC_220_HSAd0-d4-1to4-3_Din.raw	3233	630.072	4	BS3-d4	6.6117	1	6.6117	-0.168479	DAHKSEVAHR	sp|P02768|ALBU_HUMAN Serum albumin OS=Homo sapiens GN=ALB PE=1 SV=2	3	28	FKDLGEENFK	sp|P02768|ALBU_HUMAN Serum albumin OS=Homo sapiens GN=ALB PE=1 SV=2	1	36	209404	797153	3.62939	28;36	N/A
120114_10_Orbi2_ZC_QC_220_HSAd0-d4-1to4-3_Din.raw	1430	423.499	4	BS3-d4	6.55278	1	6.55278	0.404582	ASSAKQR	sp|P02768|ALBU_HUMAN Serum albumin OS=Homo sapiens GN=ALB PE=1 SV=2	4	219	NLGKVGSK	sp|P02768|ALBU_HUMAN Serum albumin OS=Homo sapiens GN=ALB PE=1 SV=2	3	456	31477.8	110193	3.98205	219;456	14.9
